# Supplementary material for: Absolute configuration of methyl isoeichlerialactone
Source: Acta Crystallogr Sect E Struct Rep Online. 2010 Jun 9;66(Pt 7):o1604–5. doi: 10.1107/S1600536810018295 (PMC3007061; doi:10.1107/S1600536810018295)
Supplement: Supplementary file 1 [file e-66-o1604-sup1.cif]

##############################################################################
###                                                                        ###
###        Electronic paper (Acta Crystallographica Section E)             ###
###                                                                        ###
##############################################################################
#                                                                            #
# This CIF contains the data in a paper accepted for publication in Acta     #
# Crystallographica Section E. It conforms to the requirements of Notes      #
# for Authors for Section E, and has been peer reviewed under the auspices   #
# of the IUCr Commission on Journals.                                        #
#                                                                            #
# Full details of the Crystallographic Information File format               #
# are given in the paper "The Crystallographic Information File (CIF):       #
# a New Standard Archive File for Crystallography" by S. R. Hall, F. H.      #
# Allen and I. D. Brown [Acta Cryst. (1991), A47, 655-685].                  #
#                                                                            #
# The current version of the core CIF dictionary is obtainable from          #
# ftp://ftp.iucr.org/pub/cif_core.dic. The current version number is 2.4.    #
#                                                                            #
# Software is freely available for graphical display of the structure(s) in  #
# this CIF.  For information consult the CIF home page http://www.iucr.org/  #
# cif/home.html                                                              #
#                                                                            #
# This file may be used for bona fide research purposes within the           #
# scientific community so long as proper attribution is given to the journal # 
# article from which it was obtained.                                        #
#                                                                            #
##############################################################################
                                             
data_global
_audit_creation_method     'form.cif (version 2.0)'
_journal_data_validation_number     ?
_journal_date_recd_electronic     2010-05-13
_journal_date_accepted     2010-05-17
_journal_name_full     'Acta Crystallographica, Section E'
_journal_year     2010
_journal_volume     66
_journal_issue      7
_journal_page_first     o1604
_journal_page_last     o1605
_journal_paper_category     QO
_journal_coeditor_code     SJ5002
_publ_contact_author_name     'Prof. Fun Hoong-Kun'
_publ_contact_author_address
;
      X-ray Crystallography Unit
      School of Physics
      Universiti Sains Malaysia
      11800 USM, Penang
      MALAYSIA
;
_publ_contact_author_email     'hkfun@usm.my'
_publ_contact_author_fax     '6 04 6579150'
_publ_contact_author_phone     '6 04 6577888  Ext. 3690'
_publ_section_title
;
Absolute configuration of methyl isoeichlerialactone 0.56-hydrate
;
loop_
    _publ_author_name
    _publ_author_footnote
    _publ_author_address
    'Hoong-Kun Fun'
;
      Thomson Reuters ResearcherID: A-3561-2009.
;
;     X-ray Crystallography Unit
      School of Physics
      Universiti Sains Malaysia
      11800 USM, Penang
      Malaysia
;
    'Nantiya Joycharat' ?
;
      Natural Products Research Center
      Faculty of Science
      Prince of Songkla University
      Hat-Yai, Songkhla 90112
      Thailand
;
    'Supayang  Piyawan  Voravuthikunchai'
;
      Permanent address: Department of Microbiology,
      Faculty of Science, Prince of Songkla University,
      Hat-Yai, Songkhla 90112, Thailand.
;
;
      Natural Products Research Center
      Faculty of Science
      Prince of Songkla University
      Hat-Yai, Songkhla 90112
      Thailand
;
    'Suchada Chantrapromma'
;
      Additional correspondence author, email: suchada.c@psu.ac.th.
      Thomson Reuters ResearcherID: A-5085-2009.
;
;     Crystal Materials Research Unit
      Department of Chemistry
      Faculty of Science
      Prince of Songkla University
      Hat-Yai, Songkhla 90112
      Thailand
;
data_I
_audit_creation_method     SHELXL-97
_chemical_name_systematic
;
Methyl (3<i>S</i>,3a<i>R</i>,5a<i>R</i>,6<i>S</i>,7<i>S</i>,9a<i>R</i>,\
9b<i>R</i>)-6,9a,9b-trimethyl-3-[(<i>R</i>)-2-methyl-5-oxotetrahydrofuran-\
2-yl]-7-(prop-1-en-2-yl)dodecahydro-1<i>H</i>-cyclopenta[<i>a</i>]naphthalen-\
6-yl)propanoate 0.56-hydrate
;
_chemical_name_common
;
Methyl isoeichlerialactone 0.56-hydrate
;
_chemical_formula_moiety     'C28 H44 O4, 0.56(H2 O)'
_chemical_formula_sum     'C28 H45.12 O4.56'
_chemical_formula_iupac     'C28 H44 O4, 0.56H2 O'
_chemical_formula_weight     454.68
_chemical_melting_point     ?
_symmetry_cell_setting     Orthorhombic
_symmetry_space_group_name_H-M     'P 21 21 21'
_symmetry_space_group_name_Hall     'P 2ac 2ab'
loop_
    _symmetry_equiv_pos_as_xyz
    'x, y, z'
    '-x+1/2, -y, z+1/2'
    '-x, y+1/2, -z+1/2'
    'x+1/2, -y+1/2, -z'
_cell_length_a     7.2246(2)
_cell_length_b     13.3872(4)
_cell_length_c     26.1898(8)
_cell_angle_alpha     90.00
_cell_angle_beta     90.00
_cell_angle_gamma     90.00
_cell_volume     2533.00(13)
_cell_formula_units_Z     4
_cell_measurement_reflns_used     3968
_cell_measurement_theta_min     3.37
_cell_measurement_theta_max     62.99
_cell_measurement_temperature     100
_exptl_crystal_description     Plate
_exptl_crystal_colour     Colorless
_exptl_crystal_size_max     0.34
_exptl_crystal_size_mid     0.23
_exptl_crystal_size_min     0.05
_exptl_crystal_density_diffrn     1.192
_exptl_crystal_density_meas     ?
_exptl_crystal_density_method     'not measured'
_exptl_crystal_F_000     998.1
_exptl_absorpt_coefficient_mu     0.621
_exptl_absorpt_correction_type     multi-scan
_exptl_absorpt_process_details     '(SADABS; Bruker, 2009)'
_exptl_absorpt_correction_T_min     0.8176
_exptl_absorpt_correction_T_max     0.9690
_exptl_special_details
;
The crystal was placed in the cold stream of an Oxford Cryosystems Cobra
open-flow nitrogen cryostat (Cosier & Glazer, 1986) operating at 100.0(1) K.
;
_diffrn_ambient_temperature     100
_diffrn_radiation_type     'CuK\a'
_diffrn_radiation_wavelength     1.54178
_diffrn_radiation_source     'sealed tube'
_diffrn_radiation_monochromator     'graphite'
_diffrn_measurement_device_type     'Bruker APEXII DUO CCD area-detector'
_diffrn_measurement_method     '\f and \w scans'
_diffrn_detector_area_resol_mean     ?
_diffrn_reflns_number     52930
_diffrn_reflns_av_R_equivalents     0.0443
_diffrn_reflns_av_sigmaI/netI     0.0272
_diffrn_reflns_theta_min     3.37
_diffrn_reflns_theta_max     62.99
_diffrn_reflns_theta_full     62.99
_diffrn_measured_fraction_theta_max     0.983
_diffrn_measured_fraction_theta_full     0.983
_diffrn_reflns_limit_h_min     -8
_diffrn_reflns_limit_h_max     7
_diffrn_reflns_limit_k_min     -15
_diffrn_reflns_limit_k_max     15
_diffrn_reflns_limit_l_min     -29
_diffrn_reflns_limit_l_max     30
_diffrn_standards_number     0
_diffrn_standards_interval_count     ?
_diffrn_standards_interval_time     ?
_diffrn_standards_decay_%     ?
_refine_special_details
;
 Refinement of F^2^ against ALL reflections.  The weighted R-factor wR and
 goodness of fit S are based on F^2^, conventional R-factors R are based
 on F, with F set to zero for negative F^2^. The threshold expression of
 F^2^ > 2sigma(F^2^) is used only for calculating R-factors(gt) etc. and is
 not relevant to the choice of reflections for refinement.  R-factors based
 on F^2^ are statistically about twice as large as those based on F, and R-
 factors based on ALL data will be even larger.
;
_reflns_number_total     3968
_reflns_number_gt     3522
_reflns_threshold_expression     I>2\s(I)
_refine_ls_structure_factor_coef     Fsqd
_refine_ls_matrix_type     full
_refine_ls_R_factor_all     0.0450
_refine_ls_R_factor_gt     0.0364
_refine_ls_wR_factor_gt     0.0922
_refine_ls_wR_factor_ref     0.0987
_refine_ls_goodness_of_fit_ref     1.054
_refine_ls_restrained_S_all     1.054
_refine_ls_number_reflns     3968
_refine_ls_number_parameters     327
_refine_ls_number_restraints     0
_refine_ls_hydrogen_treatment     constr
_refine_ls_weighting_scheme     calc
_refine_ls_weighting_details
         'calc w=1/[\s^2^(Fo^2^)+(0.0559P)^2^+0.5383P] where P=(Fo^2^+2Fc^2^)/3'
_atom_sites_solution_hydrogens     geom
_atom_sites_solution_primary     direct
_atom_sites_solution_secondary     difmap
_refine_ls_shift/su_max     0.001
_refine_ls_shift/su_max_lt     0.001
_refine_ls_shift/su_mean     0.000
_refine_diff_density_max     0.181
_refine_diff_density_min     -0.186
_refine_ls_extinction_method     none
_refine_ls_extinction_coef     ?
_refine_ls_abs_structure_details     'Flack (1983), 1634 Friedel pairs'
_refine_ls_abs_structure_Flack     0.0(2)
loop_
    _atom_type_symbol
    _atom_type_description
    _atom_type_scat_dispersion_real
    _atom_type_scat_dispersion_imag
    _atom_type_scat_source
    'C' 'C' 0.0181 0.0091
                         'International Tables Vol C Tables 4.2.6.8 and 6.1.1.4'
    'H' 'H' 0.0000 0.0000
                         'International Tables Vol C Tables 4.2.6.8 and 6.1.1.4'
    'O' 'O' 0.0492 0.0322
                         'International Tables Vol C Tables 4.2.6.8 and 6.1.1.4'
_computing_data_collection     'APEX2 (Bruker, 2009)'
_computing_cell_refinement     'SAINT (Bruker, 2009)'
_computing_data_reduction     'SAINT (Bruker, 2009)'
_computing_structure_solution     'SHELXTL (Sheldrick, 2008)'
_computing_structure_refinement     'SHELXTL (Sheldrick, 2008)'
_computing_molecular_graphics     'SHELXTL (Sheldrick, 2008)'
_computing_publication_material
;
SHELXTL (Sheldrick, 2008) and PLATON (Spek, 2009)
;
loop_
    _atom_site_type_symbol
    _atom_site_label
    _atom_site_fract_x
    _atom_site_fract_y
    _atom_site_fract_z
    _atom_site_U_iso_or_equiv
    _atom_site_adp_type
    _atom_site_calc_flag
    _atom_site_refinement_flags
    _atom_site_occupancy
    _atom_site_disorder_assembly
    _atom_site_disorder_group
    O O1A -0.273(2) -0.1142(10) 0.8174(8) 0.044(3) Uani d P 0.558(3) A 1
    O O2A -0.1434(13) -0.2556(6) 0.8441(4) 0.050(4) Uani d P 0.558(3) A 1
    O O1B -0.1464(14) -0.2552(8) 0.8408(5) 0.044(4) Uani d P 0.442(3) A 2
    O O2B -0.286(3) -0.1069(15) 0.8266(10) 0.051(5) Uani d P 0.442(3) A 2
    O O3 0.0321(2) 0.44352(10) 0.80263(5) 0.0326(4) Uani d . 1 . .
    O O4 -0.1588(2) 0.51204(12) 0.74616(6) 0.0430(4) Uani d . 1 . .
    C C1 -0.0153(3) -0.07230(15) 0.91294(7) 0.0241(4) Uani d . 1 . .
    H H1B -0.0341 -0.1316 0.9336 0.029 Uiso calc R 1 . .
    H H1A -0.1305 -0.0351 0.9133 0.029 Uiso calc R 1 . .
    C C2 0.0210(3) -0.10586(17) 0.85799(7) 0.0318(5) Uani d . 1 A .
    H H2A 0.0452 -0.0482 0.8366 0.038 Uiso calc R 1 . .
    H H2B 0.1287 -0.1491 0.8569 0.038 Uiso calc R 1 . .
    C C3 -0.1439(3) -0.16044(19) 0.83871(8) 0.0349(5) Uani d . 1 . .
    C C4 0.2820(3) -0.16680(16) 0.97910(8) 0.0302(5) Uani d . 1 . .
    C C5 0.3125(3) -0.07180(15) 0.94891(8) 0.0259(5) Uani d . 1 . .
    H H5A 0.3543 -0.0933 0.9151 0.031 Uiso calc R 1 . .
    C C6 0.4708(3) -0.00839(15) 0.97075(8) 0.0289(5) Uani d . 1 . .
    H H6A 0.4339 0.0184 1.0036 0.035 Uiso calc R 1 . .
    H H6B 0.5786 -0.0504 0.9760 0.035 Uiso calc R 1 . .
    C C7 0.5214(3) 0.07702(15) 0.93534(7) 0.0263(5) Uani d . 1 . .
    H H7A 0.5692 0.0495 0.9037 0.032 Uiso calc R 1 . .
    H H7B 0.6196 0.1158 0.9510 0.032 Uiso calc R 1 . .
    C C8 0.3586(3) 0.14722(15) 0.92282(7) 0.0221(4) Uani d . 1 . .
    C C9 0.1912(3) 0.08197(14) 0.90423(7) 0.0205(4) Uani d . 1 . .
    H H9A 0.2350 0.0505 0.8727 0.025 Uiso calc R 1 . .
    C C10 0.1343(3) -0.00757(15) 0.93938(7) 0.0224(4) Uani d . 1 . .
    C C11 0.0263(3) 0.14707(15) 0.88736(7) 0.0247(5) Uani d . 1 . .
    H H11A -0.0693 0.1041 0.8734 0.030 Uiso calc R 1 . .
    H H11B -0.0248 0.1803 0.9171 0.030 Uiso calc R 1 . .
    C C12 0.0774(3) 0.22616(15) 0.84740(7) 0.0259(5) Uani d . 1 . .
    H H12A 0.1084 0.1938 0.8154 0.031 Uiso calc R 1 . .
    H H12B -0.0276 0.2698 0.8415 0.031 Uiso calc R 1 . .
    C C13 0.2412(3) 0.28711(15) 0.86592(7) 0.0239(5) Uani d . 1 . .
    H H13A 0.2034 0.3184 0.8981 0.029 Uiso calc R 1 . .
    C C14 0.4102(3) 0.22061(15) 0.87820(7) 0.0224(5) Uani d . 1 . .
    C C15 0.5590(3) 0.30013(15) 0.88955(8) 0.0289(5) Uani d . 1 . .
    H H15A 0.6820 0.2731 0.8840 0.035 Uiso calc R 1 . .
    H H15B 0.5498 0.3230 0.9246 0.035 Uiso calc R 1 . .
    C C16 0.5195(3) 0.38659(16) 0.85200(8) 0.0337(5) Uani d . 1 . .
    H H16A 0.6069 0.3853 0.8239 0.040 Uiso calc R 1 . .
    H H16B 0.5299 0.4505 0.8693 0.040 Uiso calc R 1 . .
    C C17 0.3182(3) 0.37058(15) 0.83198(7) 0.0267(5) Uani d . 1 . .
    H H17A 0.3272 0.3441 0.7972 0.032 Uiso calc R 1 . .
    C C18 0.4771(3) 0.16521(15) 0.82951(7) 0.0270(5) Uani d . 1 . .
    H H18A 0.5017 0.2129 0.8030 0.041 Uiso calc R 1 . .
    H H18B 0.3827 0.1197 0.8183 0.041 Uiso calc R 1 . .
    H H18C 0.5881 0.1287 0.8371 0.041 Uiso calc R 1 . .
    C C19 0.0426(3) 0.02362(15) 0.99005(7) 0.0256(5) Uani d . 1 . .
    H H19A -0.0180 -0.0331 1.0050 0.038 Uiso calc R 1 . .
    H H19B -0.0468 0.0752 0.9836 0.038 Uiso calc R 1 . .
    H H19C 0.1354 0.0482 1.0131 0.038 Uiso calc R 1 . .
    C C20 0.2067(3) 0.46699(16) 0.82936(8) 0.0317(5) Uani d . 1 . .
    C C21 0.2973(4) 0.54557(17) 0.79445(9) 0.0412(6) Uani d . 1 . .
    H H21A 0.3644 0.5949 0.8143 0.049 Uiso calc R 1 . .
    H H21B 0.3819 0.5144 0.7705 0.049 Uiso calc R 1 . .
    C C22 0.1347(4) 0.59283(19) 0.76687(9) 0.0447(6) Uani d . 1 . .
    H H22A 0.0959 0.6538 0.7838 0.054 Uiso calc R 1 . .
    H H22B 0.1663 0.6081 0.7317 0.054 Uiso calc R 1 . .
    C C23 -0.0139(3) 0.51499(17) 0.76943(7) 0.0346(5) Uani d . 1 . .
    C C24 0.1526(4) 0.51003(18) 0.88086(8) 0.0483(7) Uani d . 1 . .
    H H24A 0.0661 0.4661 0.8973 0.073 Uiso calc R 1 . .
    H H24B 0.0965 0.5744 0.8761 0.073 Uiso calc R 1 . .
    H H24C 0.2610 0.5169 0.9018 0.073 Uiso calc R 1 . .
    C C25 0.2746(3) -0.25788(19) 0.95303(10) 0.0453(6) Uani d . 1 . .
    H H25A 0.2633 -0.3173 0.9712 0.054 Uiso calc R 1 . .
    H H25B 0.2809 -0.2590 0.9176 0.054 Uiso calc R 1 . .
    C C26 0.2721(3) -0.16537(19) 1.03380(9) 0.0429(6) Uani d . 1 . .
    H H26A 0.2412 -0.2308 1.0461 0.064 Uiso calc R 1 . .
    H H26B 0.1789 -0.1187 1.0444 0.064 Uiso calc R 1 . .
    H H26C 0.3898 -0.1456 1.0475 0.064 Uiso calc R 1 . .
    C C27 0.3098(3) 0.20673(15) 0.97170(7) 0.0264(5) Uani d . 1 . .
    H H27A 0.1833 0.2283 0.9700 0.040 Uiso calc R 1 . .
    H H27B 0.3894 0.2640 0.9743 0.040 Uiso calc R 1 . .
    H H27C 0.3266 0.1648 1.0011 0.040 Uiso calc R 1 . .
    C C28A -0.3009(7) -0.3076(4) 0.82808(17) 0.0485(9) Uani d P 0.558(3) A 1
    H H28A -0.2859 -0.3774 0.8353 0.073 Uiso calc PR 0.558(3) A 1
    H H28B -0.3175 -0.2984 0.7920 0.073 Uiso calc PR 0.558(3) A 1
    H H28C -0.4074 -0.2826 0.8459 0.073 Uiso calc PR 0.558(3) A 1
    C C28B -0.4627(8) -0.1624(5) 0.8110(2) 0.0485(9) Uani d P 0.442(3) A 2
    H H28D -0.5465 -0.1166 0.7949 0.073 Uiso calc PR 0.442(3) A 2
    H H28E -0.5202 -0.1905 0.8407 0.073 Uiso calc PR 0.442(3) A 2
    H H28F -0.4319 -0.2149 0.7875 0.073 Uiso calc PR 0.442(3) A 2
    O O1W 0.3649(5) 0.8328(3) 0.78098(12) 0.0633(11) Uani d P 0.558(3) A 1
    H H1W1 0.2851 0.8846 0.7596 0.095 Uiso d PR 0.558(3) A 1
    H H2W1 0.4764 0.8450 0.7786 0.095 Uiso d PR 0.558(3) A 1
loop_
    _atom_site_aniso_label
    _atom_site_aniso_U_11
    _atom_site_aniso_U_22
    _atom_site_aniso_U_33
    _atom_site_aniso_U_12
    _atom_site_aniso_U_13
    _atom_site_aniso_U_23
    O1A 0.063(6) 0.024(4) 0.043(5) -0.004(3) -0.021(4) -0.002(4)
    O2A 0.080(6) 0.034(6) 0.036(4) -0.034(3) -0.006(4) 0.010(3)
    O1B 0.039(6) 0.035(8) 0.056(7) 0.020(5) -0.002(4) -0.017(5)
    O2B 0.028(5) 0.069(8) 0.057(10) -0.002(4) -0.010(4) -0.019(4)
    O3 0.0336(9) 0.0289(8) 0.0354(8) 0.0033(7) -0.0003(7) 0.0093(7)
    O4 0.0472(11) 0.0473(10) 0.0344(8) 0.0120(8) -0.0045(8) 0.0014(8)
    C1 0.0210(11) 0.0223(11) 0.0289(10) 0.0008(8) 0.0004(9) 0.0052(8)
    C2 0.0377(13) 0.0289(12) 0.0289(11) -0.0039(10) -0.0012(10) -0.0018(9)
    C3 0.0434(16) 0.0353(16) 0.0261(11) 0.0009(12) -0.0010(11) -0.0051(12)
    C4 0.0179(11) 0.0294(13) 0.0434(12) 0.0039(9) -0.0001(9) 0.0099(10)
    C5 0.0228(11) 0.0259(12) 0.0291(10) 0.0037(9) 0.0015(9) 0.0032(9)
    C6 0.0218(11) 0.0319(13) 0.0330(10) 0.0039(9) -0.0037(9) 0.0065(10)
    C7 0.0187(11) 0.0319(12) 0.0284(10) -0.0018(9) -0.0027(9) 0.0040(9)
    C8 0.0181(11) 0.0244(12) 0.0239(9) 0.0008(8) 0.0003(8) -0.0004(8)
    C9 0.0183(11) 0.0216(11) 0.0218(9) 0.0015(8) -0.0003(8) -0.0003(8)
    C10 0.0209(11) 0.0226(12) 0.0238(9) 0.0024(8) -0.0007(8) 0.0002(9)
    C11 0.0194(11) 0.0252(12) 0.0294(10) -0.0009(8) -0.0025(9) 0.0033(9)
    C12 0.0221(11) 0.0267(12) 0.0291(10) 0.0011(8) -0.0032(8) 0.0037(9)
    C13 0.0240(11) 0.0238(12) 0.0240(10) 0.0019(8) 0.0007(8) -0.0011(9)
    C14 0.0189(11) 0.0226(11) 0.0257(10) -0.0006(8) -0.0009(8) 0.0001(9)
    C15 0.0241(12) 0.0327(12) 0.0299(11) -0.0021(9) -0.0001(8) 0.0022(9)
    C16 0.0338(13) 0.0300(13) 0.0372(12) -0.0067(10) -0.0007(10) 0.0047(10)
    C17 0.0293(12) 0.0235(11) 0.0274(10) -0.0012(9) 0.0002(9) -0.0004(9)
    C18 0.0253(12) 0.0285(12) 0.0273(10) 0.0020(9) 0.0053(9) 0.0031(9)
    C19 0.0230(11) 0.0262(11) 0.0277(10) -0.0001(9) 0.0027(9) 0.0011(9)
    C20 0.0390(13) 0.0245(12) 0.0316(11) -0.0026(9) -0.0025(10) 0.0024(9)
    C21 0.0503(15) 0.0284(13) 0.0450(13) -0.0039(11) -0.0042(12) 0.0064(11)
    C22 0.0555(17) 0.0375(15) 0.0410(13) 0.0027(11) -0.0003(12) 0.0145(11)
    C23 0.0438(15) 0.0349(14) 0.0252(10) 0.0083(11) 0.0036(11) 0.0010(10)
    C24 0.078(2) 0.0308(14) 0.0359(12) 0.0161(13) -0.0014(12) -0.0034(11)
    C25 0.0457(15) 0.0310(14) 0.0593(15) 0.0032(11) -0.0005(12) 0.0161(12)
    C26 0.0327(14) 0.0439(15) 0.0521(14) 0.0036(11) -0.0031(11) 0.0203(13)
    C27 0.0246(12) 0.0276(12) 0.0272(10) -0.0050(9) -0.0016(9) -0.0001(9)
    C28A 0.039(2) 0.059(2) 0.047(2) -0.0197(18) 0.0002(17) -0.0083(18)
    C28B 0.039(2) 0.059(2) 0.047(2) -0.0197(18) 0.0002(17) -0.0083(18)
    O1W 0.048(2) 0.079(3) 0.063(2) 0.0069(18) 0.0034(18) -0.0044(19)
_geom_special_details
;
 All esds (except the esd in the dihedral angle between two l.s. planes)
 are estimated using the full covariance matrix.  The cell esds are taken
 into account individually in the estimation of esds in distances, angles
 and torsion angles; correlations between esds in cell parameters are only
 used when they are defined by crystal symmetry.  An approximate (isotropic)
 treatment of cell esds is used for estimating esds involving l.s. planes.
;
loop_
    _geom_bond_atom_site_label_1
    _geom_bond_atom_site_label_2
    _geom_bond_site_symmetry_2
    _geom_bond_distance
    _geom_bond_publ_flag
    O1A C3 . 1.253(14) ?
    O2A C3 . 1.282(9) ?
    O2A C28A . 1.398(11) ?
    O1B C3 . 1.270(11) ?
    O2B C3 . 1.291(19) ?
    O2B C28B . 1.533(19) ?
    O3 C23 . 1.335(3) ?
    O3 C20 . 1.477(3) ?
    O4 C23 . 1.212(3) ?
    C1 C2 . 1.530(3) ?
    C1 C10 . 1.549(3) ?
    C1 H1B . 0.9700 ?
    C1 H1A . 0.9700 ?
    C2 C3 . 1.486(3) ?
    C2 H2A . 0.9700 ?
    C2 H2B . 0.9700 ?
    C4 C25 . 1.398(3) ?
    C4 C26 . 1.434(3) ?
    C4 C5 . 1.514(3) ?
    C5 C6 . 1.535(3) ?
    C5 C10 . 1.568(3) ?
    C5 H5A . 0.9800 ?
    C6 C7 . 1.517(3) ?
    C6 H6A . 0.9700 ?
    C6 H6B . 0.9700 ?
    C7 C8 . 1.540(3) ?
    C7 H7A . 0.9700 ?
    C7 H7B . 0.9700 ?
    C8 C27 . 1.548(3) ?
    C8 C9 . 1.570(3) ?
    C8 C14 . 1.572(3) ?
    C9 C11 . 1.541(3) ?
    C9 C10 . 1.566(3) ?
    C9 H9A . 0.9800 ?
    C10 C19 . 1.541(3) ?
    C11 C12 . 1.534(3) ?
    C11 H11A . 0.9700 ?
    C11 H11B . 0.9700 ?
    C12 C13 . 1.517(3) ?
    C12 H12A . 0.9700 ?
    C12 H12B . 0.9700 ?
    C13 C17 . 1.532(3) ?
    C13 C14 . 1.545(3) ?
    C13 H13A . 0.9800 ?
    C14 C15 . 1.542(3) ?
    C14 C18 . 1.552(3) ?
    C15 C16 . 1.545(3) ?
    C15 H15A . 0.9700 ?
    C15 H15B . 0.9700 ?
    C16 C17 . 1.561(3) ?
    C16 H16A . 0.9700 ?
    C16 H16B . 0.9700 ?
    C17 C20 . 1.523(3) ?
    C17 H17A . 0.9800 ?
    C18 H18A . 0.9600 ?
    C18 H18B . 0.9600 ?
    C18 H18C . 0.9600 ?
    C19 H19A . 0.9600 ?
    C19 H19B . 0.9600 ?
    C19 H19C . 0.9600 ?
    C20 C24 . 1.518(3) ?
    C20 C21 . 1.540(3) ?
    C21 C22 . 1.517(3) ?
    C21 H21A . 0.9700 ?
    C21 H21B . 0.9700 ?
    C22 C23 . 1.498(3) ?
    C22 H22A . 0.9700 ?
    C22 H22B . 0.9700 ?
    C24 H24A . 0.9600 ?
    C24 H24B . 0.9600 ?
    C24 H24C . 0.9600 ?
    C25 H25A . 0.9300 ?
    C25 H25B . 0.9300 ?
    C26 H26A . 0.9600 ?
    C26 H26B . 0.9600 ?
    C26 H26C . 0.9600 ?
    C27 H27A . 0.9600 ?
    C27 H27B . 0.9600 ?
    C27 H27C . 0.9600 ?
    C28A H28A . 0.9600 ?
    C28A H28B . 0.9600 ?
    C28A H28C . 0.9600 ?
    C28B H28D . 0.9600 ?
    C28B H28E . 0.9600 ?
    C28B H28F . 0.9600 ?
    O1W H1W1 . 1.0623 ?
    O1W H2W1 . 0.8240 ?
loop_
    _geom_angle_atom_site_label_1
    _geom_angle_atom_site_label_2
    _geom_angle_atom_site_label_3
    _geom_angle_site_symmetry_1
    _geom_angle_site_symmetry_3
    _geom_angle
    _geom_angle_publ_flag
    C3 O2A C28A . . 117.3(7) ?
    C3 O2B C28B . . 117.3(14) ?
    C23 O3 C20 . . 111.64(16) ?
    C2 C1 C10 . . 117.72(16) ?
    C2 C1 H1B . . 107.9 ?
    C10 C1 H1B . . 107.9 ?
    C2 C1 H1A . . 107.9 ?
    C10 C1 H1A . . 107.9 ?
    H1B C1 H1A . . 107.2 ?
    C3 C2 C1 . . 109.05(18) ?
    C3 C2 H2A . . 109.9 ?
    C1 C2 H2A . . 109.9 ?
    C3 C2 H2B . . 109.9 ?
    C1 C2 H2B . . 109.9 ?
    H2A C2 H2B . . 108.3 ?
    O1A C3 O1B . . 120.2(9) ?
    O1A C3 O2A . . 122.9(8) ?
    O1B C3 O2B . . 123.7(10) ?
    O2A C3 O2B . . 125.6(9) ?
    O1A C3 C2 . . 120.4(7) ?
    O1B C3 C2 . . 119.2(6) ?
    O2A C3 C2 . . 116.7(5) ?
    O2B C3 C2 . . 116.6(9) ?
    C25 C4 C26 . . 119.8(2) ?
    C25 C4 C5 . . 118.88(19) ?
    C26 C4 C5 . . 121.2(2) ?
    C4 C5 C6 . . 112.25(16) ?
    C4 C5 C10 . . 115.08(16) ?
    C6 C5 C10 . . 111.58(16) ?
    C4 C5 H5A . . 105.7 ?
    C6 C5 H5A . . 105.7 ?
    C10 C5 H5A . . 105.7 ?
    C7 C6 C5 . . 111.62(16) ?
    C7 C6 H6A . . 109.3 ?
    C5 C6 H6A . . 109.3 ?
    C7 C6 H6B . . 109.3 ?
    C5 C6 H6B . . 109.3 ?
    H6A C6 H6B . . 108.0 ?
    C6 C7 C8 . . 113.96(16) ?
    C6 C7 H7A . . 108.8 ?
    C8 C7 H7A . . 108.8 ?
    C6 C7 H7B . . 108.8 ?
    C8 C7 H7B . . 108.8 ?
    H7A C7 H7B . . 107.7 ?
    C7 C8 C27 . . 108.17(15) ?
    C7 C8 C9 . . 108.34(15) ?
    C27 C8 C9 . . 111.55(16) ?
    C7 C8 C14 . . 111.03(16) ?
    C27 C8 C14 . . 110.31(16) ?
    C9 C8 C14 . . 107.44(14) ?
    C11 C9 C10 . . 113.48(15) ?
    C11 C9 C8 . . 111.72(15) ?
    C10 C9 C8 . . 116.48(15) ?
    C11 C9 H9A . . 104.6 ?
    C10 C9 H9A . . 104.6 ?
    C8 C9 H9A . . 104.6 ?
    C19 C10 C1 . . 103.69(15) ?
    C19 C10 C9 . . 114.31(16) ?
    C1 C10 C9 . . 110.40(15) ?
    C19 C10 C5 . . 111.38(15) ?
    C1 C10 C5 . . 109.72(15) ?
    C9 C10 C5 . . 107.31(15) ?
    C12 C11 C9 . . 113.57(16) ?
    C12 C11 H11A . . 108.9 ?
    C9 C11 H11A . . 108.9 ?
    C12 C11 H11B . . 108.9 ?
    C9 C11 H11B . . 108.9 ?
    H11A C11 H11B . . 107.7 ?
    C13 C12 C11 . . 109.93(16) ?
    C13 C12 H12A . . 109.7 ?
    C11 C12 H12A . . 109.7 ?
    C13 C12 H12B . . 109.7 ?
    C11 C12 H12B . . 109.7 ?
    H12A C12 H12B . . 108.2 ?
    C12 C13 C17 . . 119.33(16) ?
    C12 C13 C14 . . 111.90(16) ?
    C17 C13 C14 . . 104.72(15) ?
    C12 C13 H13A . . 106.7 ?
    C17 C13 H13A . . 106.7 ?
    C14 C13 H13A . . 106.7 ?
    C15 C14 C13 . . 101.14(15) ?
    C15 C14 C18 . . 105.73(16) ?
    C13 C14 C18 . . 110.52(15) ?
    C15 C14 C8 . . 116.96(15) ?
    C13 C14 C8 . . 109.14(15) ?
    C18 C14 C8 . . 112.70(16) ?
    C14 C15 C16 . . 105.42(16) ?
    C14 C15 H15A . . 110.7 ?
    C16 C15 H15A . . 110.7 ?
    C14 C15 H15B . . 110.7 ?
    C16 C15 H15B . . 110.7 ?
    H15A C15 H15B . . 108.8 ?
    C15 C16 C17 . . 106.42(17) ?
    C15 C16 H16A . . 110.4 ?
    C17 C16 H16A . . 110.4 ?
    C15 C16 H16B . . 110.4 ?
    C17 C16 H16B . . 110.4 ?
    H16A C16 H16B . . 108.6 ?
    C20 C17 C13 . . 116.89(17) ?
    C20 C17 C16 . . 113.05(18) ?
    C13 C17 C16 . . 104.10(16) ?
    C20 C17 H17A . . 107.4 ?
    C13 C17 H17A . . 107.4 ?
    C16 C17 H17A . . 107.4 ?
    C14 C18 H18A . . 109.5 ?
    C14 C18 H18B . . 109.5 ?
    H18A C18 H18B . . 109.5 ?
    C14 C18 H18C . . 109.5 ?
    H18A C18 H18C . . 109.5 ?
    H18B C18 H18C . . 109.5 ?
    C10 C19 H19A . . 109.5 ?
    C10 C19 H19B . . 109.5 ?
    H19A C19 H19B . . 109.5 ?
    C10 C19 H19C . . 109.5 ?
    H19A C19 H19C . . 109.5 ?
    H19B C19 H19C . . 109.5 ?
    O3 C20 C24 . . 106.38(18) ?
    O3 C20 C17 . . 107.03(16) ?
    C24 C20 C17 . . 114.70(18) ?
    O3 C20 C21 . . 103.13(16) ?
    C24 C20 C21 . . 112.19(19) ?
    C17 C20 C21 . . 112.40(18) ?
    C22 C21 C20 . . 103.79(19) ?
    C22 C21 H21A . . 111.0 ?
    C20 C21 H21A . . 111.0 ?
    C22 C21 H21B . . 111.0 ?
    C20 C21 H21B . . 111.0 ?
    H21A C21 H21B . . 109.0 ?
    C23 C22 C21 . . 104.10(18) ?
    C23 C22 H22A . . 110.9 ?
    C21 C22 H22A . . 110.9 ?
    C23 C22 H22B . . 110.9 ?
    C21 C22 H22B . . 110.9 ?
    H22A C22 H22B . . 109.0 ?
    O4 C23 O3 . . 121.3(2) ?
    O4 C23 C22 . . 128.3(2) ?
    O3 C23 C22 . . 110.47(19) ?
    C20 C24 H24A . . 109.5 ?
    C20 C24 H24B . . 109.5 ?
    H24A C24 H24B . . 109.5 ?
    C20 C24 H24C . . 109.5 ?
    H24A C24 H24C . . 109.5 ?
    H24B C24 H24C . . 109.5 ?
    C4 C25 H25A . . 120.0 ?
    C4 C25 H25B . . 120.0 ?
    H25A C25 H25B . . 120.0 ?
    C4 C26 H26A . . 109.5 ?
    C4 C26 H26B . . 109.5 ?
    H26A C26 H26B . . 109.5 ?
    C4 C26 H26C . . 109.5 ?
    H26A C26 H26C . . 109.5 ?
    H26B C26 H26C . . 109.5 ?
    C8 C27 H27A . . 109.5 ?
    C8 C27 H27B . . 109.5 ?
    H27A C27 H27B . . 109.5 ?
    C8 C27 H27C . . 109.5 ?
    H27A C27 H27C . . 109.5 ?
    H27B C27 H27C . . 109.5 ?
    O2B C28B H28D . . 109.5 ?
    O2B C28B H28E . . 109.5 ?
    H28D C28B H28E . . 109.5 ?
    O2B C28B H28F . . 109.5 ?
    H28D C28B H28F . . 109.5 ?
    H28E C28B H28F . . 109.5 ?
    H1W1 O1W H2W1 . . 111.2 ?
loop_
    _geom_torsion_atom_site_label_1
    _geom_torsion_atom_site_label_2
    _geom_torsion_atom_site_label_3
    _geom_torsion_atom_site_label_4
    _geom_torsion_site_symmetry_1
    _geom_torsion_site_symmetry_2
    _geom_torsion_site_symmetry_3
    _geom_torsion_site_symmetry_4
    _geom_torsion
    _geom_torsion_publ_flag
    C10 C1 C2 C3 . . . . -175.99(17) ?
    C28A O2A C3 O1A . . . . -4.2(16) ?
    C28A O2A C3 O1B . . . . -52(11) ?
    C28A O2A C3 O2B . . . . 10.4(19) ?
    C28A O2A C3 C2 . . . . 177.4(5) ?
    C28B O2B C3 O1A . . . . 74(6) ?
    C28B O2B C3 O1B . . . . -4(3) ?
    C28B O2B C3 O2A . . . . -8(3) ?
    C28B O2B C3 C2 . . . . -175.0(12) ?
    C1 C2 C3 O1A . . . . 88.7(12) ?
    C1 C2 C3 O1B . . . . -96.4(6) ?
    C1 C2 C3 O2A . . . . -92.9(5) ?
    C1 C2 C3 O2B . . . . 75.3(14) ?
    C25 C4 C5 C6 . . . . -129.0(2) ?
    C26 C4 C5 C6 . . . . 47.1(3) ?
    C25 C4 C5 C10 . . . . 101.9(2) ?
    C26 C4 C5 C10 . . . . -81.9(2) ?
    C4 C5 C6 C7 . . . . 170.36(17) ?
    C10 C5 C6 C7 . . . . -58.8(2) ?
    C5 C6 C7 C8 . . . . 57.2(2) ?
    C6 C7 C8 C27 . . . . 69.8(2) ?
    C6 C7 C8 C9 . . . . -51.2(2) ?
    C6 C7 C8 C14 . . . . -168.99(16) ?
    C7 C8 C9 C11 . . . . -176.10(14) ?
    C27 C8 C9 C11 . . . . 64.9(2) ?
    C14 C8 C9 C11 . . . . -56.07(19) ?
    C7 C8 C9 C10 . . . . 51.2(2) ?
    C27 C8 C9 C10 . . . . -67.7(2) ?
    C14 C8 C9 C10 . . . . 171.27(15) ?
    C2 C1 C10 C19 . . . . 172.70(17) ?
    C2 C1 C10 C9 . . . . 49.8(2) ?
    C2 C1 C10 C5 . . . . -68.2(2) ?
    C11 C9 C10 C19 . . . . -61.2(2) ?
    C8 C9 C10 C19 . . . . 70.7(2) ?
    C11 C9 C10 C1 . . . . 55.2(2) ?
    C8 C9 C10 C1 . . . . -172.91(15) ?
    C11 C9 C10 C5 . . . . 174.77(15) ?
    C8 C9 C10 C5 . . . . -53.4(2) ?
    C4 C5 C10 C19 . . . . 58.6(2) ?
    C6 C5 C10 C19 . . . . -70.8(2) ?
    C4 C5 C10 C1 . . . . -55.6(2) ?
    C6 C5 C10 C1 . . . . 174.97(15) ?
    C4 C5 C10 C9 . . . . -175.60(16) ?
    C6 C5 C10 C9 . . . . 55.00(19) ?
    C10 C9 C11 C12 . . . . -172.33(16) ?
    C8 C9 C11 C12 . . . . 53.5(2) ?
    C9 C11 C12 C13 . . . . -52.3(2) ?
    C11 C12 C13 C17 . . . . 179.56(17) ?
    C11 C12 C13 C14 . . . . 56.9(2) ?
    C12 C13 C14 C15 . . . . 173.67(15) ?
    C17 C13 C14 C15 . . . . 43.02(18) ?
    C12 C13 C14 C18 . . . . 62.0(2) ?
    C17 C13 C14 C18 . . . . -68.62(19) ?
    C12 C13 C14 C8 . . . . -62.44(19) ?
    C17 C13 C14 C8 . . . . 166.90(15) ?
    C7 C8 C14 C15 . . . . -67.8(2) ?
    C27 C8 C14 C15 . . . . 52.1(2) ?
    C9 C8 C14 C15 . . . . 173.92(16) ?
    C7 C8 C14 C13 . . . . 178.27(16) ?
    C27 C8 C14 C13 . . . . -61.8(2) ?
    C9 C8 C14 C13 . . . . 59.96(19) ?
    C7 C8 C14 C18 . . . . 55.1(2) ?
    C27 C8 C14 C18 . . . . 174.98(16) ?
    C9 C8 C14 C18 . . . . -63.2(2) ?
    C13 C14 C15 C16 . . . . -36.41(19) ?
    C18 C14 C15 C16 . . . . 78.84(19) ?
    C8 C14 C15 C16 . . . . -154.78(17) ?
    C14 C15 C16 C17 . . . . 17.0(2) ?
    C12 C13 C17 C20 . . . . 75.7(2) ?
    C14 C13 C17 C20 . . . . -158.18(17) ?
    C12 C13 C17 C16 . . . . -158.89(18) ?
    C14 C13 C17 C16 . . . . -32.73(19) ?
    C15 C16 C17 C20 . . . . 137.46(18) ?
    C15 C16 C17 C13 . . . . 9.6(2) ?
    C23 O3 C20 C24 . . . . 98.95(19) ?
    C23 O3 C20 C17 . . . . -138.00(17) ?
    C23 O3 C20 C21 . . . . -19.3(2) ?
    C13 C17 C20 O3 . . . . -67.8(2) ?
    C16 C17 C20 O3 . . . . 171.40(15) ?
    C13 C17 C20 C24 . . . . 50.0(3) ?
    C16 C17 C20 C24 . . . . -70.9(3) ?
    C13 C17 C20 C21 . . . . 179.70(17) ?
    C16 C17 C20 C21 . . . . 58.9(2) ?
    O3 C20 C21 C22 . . . . 25.6(2) ?
    C24 C20 C21 C22 . . . . -88.4(2) ?
    C17 C20 C21 C22 . . . . 140.6(2) ?
    C20 C21 C22 C23 . . . . -23.4(2) ?
    C20 O3 C23 O4 . . . . -175.35(18) ?
    C20 O3 C23 C22 . . . . 4.4(2) ?
    C21 C22 C23 O4 . . . . -167.6(2) ?
    C21 C22 C23 O3 . . . . 12.6(2) ?
loop_
    _geom_hbond_atom_site_label_D
    _geom_hbond_atom_site_label_H
    _geom_hbond_atom_site_label_A
    _geom_hbond_site_symmetry_A
    _geom_hbond_distance_DH
    _geom_hbond_distance_HA
    _geom_hbond_distance_DA
    _geom_hbond_angle_DHA
    _geom_hbond_publ_flag
    O1W H1W1 O4 3_556 1.06 1.94 2.912(4) 151 y
    C2 H2A O4 3_546 0.97 2.45 3.305(3) 146 y
    C12 H12B O3 1_555 0.97 2.58 3.154(2) 118 y
