# Supplementary material for: Absolute configuration of methyl isoeichlerialactone
Source: Acta Crystallogr Sect E Struct Rep Online. 2010 Jun 9;66(Pt 7):o1604–5. doi: 10.1107/S1600536810018295 (PMC3007061; doi:10.1107/S1600536810018295)
Supplement: Supplementary file 2 [file e-66-o1604-Isup2.hkl]

# 
# h,k,l, Fc-squared, Fo-squared, sigma(Fo-squared) and status flag 
# 
data_I
_shelx_title ' cu_gib4b_0m in P2(1)2(1)2(1)   (100K)' 
_shelx_refln_list_code          4 
_shelx_F_calc_maximum      161.80 
_exptl_crystal_F_000       998.30 
_reflns_d_resolution_high  0.8653 
 
loop_ 
 _symmetry_equiv_pos_as_xyz 
 'x, y, z' 
 '-x+1/2, -y, z+1/2' 
 '-x, y+1/2, -z+1/2' 
 'x+1/2, -y+1/2, -z' 
 
_cell_length_a     7.2246 
_cell_length_b    13.3872 
_cell_length_c    26.1898 
_cell_angle_alpha  90.000 
_cell_angle_beta   90.000 
_cell_angle_gamma  90.000 
 
_shelx_F_squared_multiplier     1.000 
 
loop_ 
 _refln_index_h 
 _refln_index_k 
 _refln_index_l 
 _refln_F_squared_calc 
 _refln_F_squared_meas 
 _refln_F_squared_sigma 
 _refln_observed_status 
   2   0   0      116.42      100.58      2.33 o 
   4   0   0     2391.92     2364.53     29.05 o 
   6   0   0     1601.60     1467.19     35.68 o 
   1   1   0      184.25      181.26      1.80 o 
   2   1   0     1956.82     1735.13     10.59 o 
   3   1   0      832.01      854.20      6.27 o 
   4   1   0       23.47       20.60      2.06 o 
   5   1   0       22.20       26.17      3.47 o 
   6   1   0      277.82      257.01     10.25 o 
   7   1   0      139.25      151.33     10.29 o 
   8   1   0        0.73      -14.72     17.36 o 
   0   2   0     1961.08     1853.39     11.73 o 
   1   2   0       74.47       48.66      0.97 o 
   2   2   0     4518.35     4348.32     24.70 o 
   3   2   0     1714.82     1823.11     13.81 o 
   4   2   0      254.49      271.72      4.69 o 
   5   2   0       75.44       83.65      3.83 o 
   6   2   0     1420.91     1348.55     21.93 o 
   7   2   0      411.41      365.41     15.60 o 
   8   2   0        6.82       -2.96     18.27 o 
   1   3   0     2325.64     2004.74     10.60 o 
   2   3   0        2.06        9.84      0.82 o 
   3   3   0       55.38       57.11      2.35 o 
   4   3   0      108.97       78.48      2.95 o 
   5   3   0      304.96      322.34      7.35 o 
   6   3   0      653.07      650.34     11.95 o 
   7   3   0        6.32        9.57      7.28 o 
   0   4   0      859.94     1168.45      8.49 o 
   1   4   0     1018.19      887.83      5.29 o 
   2   4   0       42.32       32.67      1.13 o 
   3   4   0     3643.76     3952.30     29.86 o 
   4   4   0      417.41      479.12      7.03 o 
   5   4   0        7.00       16.30      2.80 o 
   6   4   0      208.91      217.80      6.81 o 
   7   4   0       14.63       12.03      7.35 o 
   1   5   0     3625.93     3527.94     19.94 o 
   2   5   0     3190.59     3572.34     24.02 o 
   3   5   0     1877.78     2143.58     17.10 o 
   4   5   0      187.03      211.30      5.03 o 
   5   5   0       88.56       86.96      4.60 o 
   6   5   0      602.68      597.53     15.01 o 
   7   5   0       97.18       93.43     11.05 o 
   0   6   0      491.75      379.50      4.50 o 
   1   6   0      184.40      218.87      3.28 o 
   2   6   0        2.41        1.46      1.02 o 
   3   6   0      163.83      180.14      3.63 o 
   4   6   0       98.89      109.86      4.06 o 
   5   6   0      946.77      991.28     17.45 o 
   6   6   0       25.96       29.23      4.07 o 
   7   6   0       84.95       95.43      6.31 o 
   1   7   0        0.01        2.36      1.12 o 
   2   7   0      599.21      608.36      6.36 o 
   3   7   0       80.38       90.42      3.12 o 
   4   7   0        9.97        3.02      2.07 o 
   5   7   0      469.24      501.76     12.30 o 
   6   7   0      242.55      211.07     14.31 o 
   7   7   0       16.02       27.43      4.51 o 
   0   8   0      563.58      535.79     10.25 o 
   1   8   0       38.31       33.59      2.52 o 
   2   8   0       32.28       25.21      1.94 o 
   3   8   0      917.88      956.20     10.64 o 
   4   8   0      485.35      459.58      8.69 o 
   5   8   0      144.67      126.91      8.11 o 
   6   8   0       29.01       25.11      4.52 o 
   7   8   0        0.89       -0.64      4.15 o 
   1   9   0       45.48       58.10      3.68 o 
   2   9   0      135.26      133.88      5.05 o 
   3   9   0     2115.57     2087.89     21.57 o 
   4   9   0        1.69        2.27      2.41 o 
   5   9   0       25.46       31.48      3.66 o 
   6   9   0       15.51       15.58      3.68 o 
   0  10   0        2.53        9.71      9.78 o 
   1  10   0      741.24      792.97     17.41 o 
   2  10   0       16.63       13.45      4.10 o 
   3  10   0     1213.26     1161.22     17.46 o 
   4  10   0        0.47       -0.23      2.79 o 
   5  10   0       35.20       39.33      3.94 o 
   6  10   0        0.83        0.81      4.19 o 
   1  11   0      372.76      424.73     14.90 o 
   2  11   0      443.51      456.64     15.19 o 
   3  11   0      556.46      534.49     13.44 o 
   4  11   0      690.00      689.76     16.10 o 
   5  11   0       40.66       43.25      4.94 o 
   0  12   0      444.40      420.44     59.00 o 
   1  12   0      466.83      441.28     25.86 o 
   2  12   0       12.62       -0.40      7.25 o 
   3  12   0       92.04       87.90      9.17 o 
   4  12   0       18.17       17.99      4.15 o 
   5  12   0       10.68        5.57      3.71 o 
   1  13   0      639.70      574.54     28.86 o 
   2  13   0       93.53       92.17     15.20 o 
   3  13   0       29.54       -3.73     14.02 o 
   4  13   0      239.24      243.97      9.14 o 
   0  14   0      229.09      163.95     67.86 o 
   1  14   0       97.87      109.02     28.57 o 
   2  14   0       82.13       14.40     16.88 o 
   1  15   0       36.62        6.83     12.26 o 
   1   0   1     2826.67     2873.88     16.77 o 
   2   0   1      109.77      122.18      1.69 o 
   3   0   1        0.75        1.31      0.67 o 
   4   0   1     2045.51     1984.62     16.79 o 
   5   0   1       15.56        9.42      2.41 o 
   6   0   1       34.32       34.52      5.42 o 
   7   0   1      273.43      285.64     15.69 o 
   8   0   1       95.24       90.38     21.18 o 
  -8   1   1       60.30       53.81     19.81 o 
  -7   1   1       49.54       50.71      9.79 o 
  -6   1   1       27.34       22.50      5.41 o 
  -5   1   1       64.93       82.68      4.38 o 
  -4   1   1      563.29      558.87      7.62 o 
  -3   1   1      441.55      468.79      4.03 o 
  -2   1   1     5633.77     5503.88     33.02 o 
  -1   1   1     7373.11     7489.17     45.74 o 
   0   1   1     1283.57     1207.68      5.65 o 
   1   1   1     7356.41     7438.77     44.79 o 
   2   1   1     5648.22     5544.36     33.32 o 
   3   1   1      441.41      468.78      3.81 o 
   4   1   1      569.10      575.63      7.35 o 
   5   1   1       64.88       81.93      5.06 o 
   6   1   1       27.45       29.05      4.93 o 
   7   1   1       49.09       54.67      7.62 o 
   8   1   1       61.02       46.44     20.11 o 
  -7   2   1       78.37       95.37      9.83 o 
  -6   2   1       11.53       15.75      4.03 o 
  -5   2   1      232.01      221.25      5.86 o 
  -4   2   1     1103.97     1124.84     11.58 o 
  -3   2   1     1085.92     1233.52     10.41 o 
  -2   2   1     4160.89     4001.14     24.47 o 
  -1   2   1     6382.16     5935.86     30.71 o 
   0   2   1     1828.26     1592.58      7.52 o 
   1   2   1     6390.13     5905.93     34.86 o 
   2   2   1     4166.76     4010.48     25.36 o 
   3   2   1     1083.96     1243.98      9.43 o 
   4   2   1     1105.55     1085.34     11.53 o 
   5   2   1      232.51      223.95      7.85 o 
   6   2   1       11.46       14.35      4.04 o 
   7   2   1       77.58       83.36      9.26 o 
   8   2   1        4.27        2.00     17.70 o 
  -7   3   1      104.19      105.40     11.18 o 
  -6   3   1      207.45      185.92      7.74 o 
  -5   3   1       88.42       88.77      4.38 o 
  -4   3   1       81.25       66.35      2.80 o 
  -3   3   1     2359.45     2575.54     18.79 o 
  -2   3   1     2019.87     1937.22     11.56 o 
  -1   3   1      622.90      617.50      3.79 o 
   0   3   1      124.89       76.20      0.95 o 
   1   3   1      625.04      619.07      3.79 o 
   2   3   1     2013.90     1936.43     11.70 o 
   3   3   1     2361.48     2583.78     20.42 o 
   4   3   1       79.32       66.78      3.09 o 
   5   3   1       88.65       88.16      3.86 o 
   6   3   1      206.87      189.93      7.14 o 
   7   3   1      104.28      106.97     19.14 o 
  -7   4   1      173.64      173.16     13.64 o 
  -6   4   1      137.14      134.52      6.66 o 
  -5   4   1      196.54      205.47      6.22 o 
  -4   4   1      701.34      676.72      8.90 o 
  -3   4   1     2715.67     2854.74     20.73 o 
  -2   4   1     2209.47     2343.16     14.80 o 
  -1   4   1     3090.01     2974.51     15.29 o 
   0   4   1      140.43      222.47      1.75 o 
   1   4   1     3090.38     2972.28     15.88 o 
   2   4   1     2200.59     2336.51     14.52 o 
   3   4   1     2698.22     2810.20     21.69 o 
   4   4   1      706.91      681.97      9.38 o 
   5   4   1      195.44      196.50      6.09 o 
   6   4   1      136.98      138.90      5.76 o 
   7   4   1      174.59      173.04     12.05 o 
  -7   5   1       29.39       25.89      7.80 o 
  -6   5   1      568.57      530.94     11.50 o 
  -5   5   1      437.64      414.08      8.80 o 
  -4   5   1      234.75      259.03      5.12 o 
  -3   5   1      487.97      500.72      5.55 o 
  -2   5   1       39.92       41.32      1.64 o 
  -1   5   1      225.29      209.93      2.26 o 
   0   5   1        3.73        4.94      0.59 o 
   1   5   1      229.70      220.32      2.61 o 
   2   5   1       39.54       40.55      1.83 o 
   3   5   1      489.82      502.37      5.85 o 
   4   5   1      233.16      255.00      5.00 o 
   5   5   1      435.25      402.96      8.99 o 
   6   5   1      569.57      542.24     11.40 o 
   7   5   1       29.49       18.16      9.92 o 
  -7   6   1       12.36       15.53      4.16 o 
  -6   6   1      141.34      139.56      6.56 o 
  -5   6   1       16.57       15.69      2.70 o 
  -4   6   1       20.36       19.25      2.50 o 
  -3   6   1      383.93      390.43      5.33 o 
  -2   6   1      247.20      239.07      3.44 o 
  -1   6   1      374.88      364.05      3.71 o 
   0   6   1     1211.66     1224.35      7.55 o 
   1   6   1      380.41      368.59      3.76 o 
   2   6   1      247.31      234.23      4.41 o 
   3   6   1      384.85      373.34      5.10 o 
   4   6   1       19.88       23.33      2.48 o 
   5   6   1       16.10       13.16      2.63 o 
   6   6   1      142.21      150.32     10.61 o 
   7   6   1       12.87       16.02      3.86 o 
  -7   7   1       63.09       75.24      6.44 o 
  -6   7   1       79.92       85.14      6.64 o 
  -5   7   1       70.72       69.00      4.55 o 
  -4   7   1       34.72       37.78      3.03 o 
  -3   7   1      126.22      126.05      3.81 o 
  -2   7   1      256.26      272.37      4.54 o 
  -1   7   1       39.20       42.94      1.83 o 
   0   7   1       91.17      101.51      2.90 o 
   1   7   1       39.04       44.63      1.79 o 
   2   7   1      258.05      272.50      4.13 o 
   3   7   1      126.66      118.11      3.37 o 
   4   7   1       34.83       37.59      3.11 o 
   5   7   1       70.93       81.52      7.23 o 
   6   7   1       79.98       75.73      5.97 o 
   7   7   1       62.91       74.81     13.16 o 
  -7   8   1       42.72       53.91      6.33 o 
  -6   8   1       48.91       64.99     10.48 o 
  -5   8   1       36.67       35.33      3.81 o 
  -4   8   1      871.30      903.32     13.57 o 
  -3   8   1      324.77      317.08      5.78 o 
  -2   8   1       44.83       45.16      2.34 o 
  -1   8   1      420.90      408.42      6.94 o 
   0   8   1        0.42       -0.83      1.28 o 
   1   8   1      420.30      412.26      6.69 o 
   2   8   1       44.81       52.97      2.32 o 
   3   8   1      330.50      322.45      5.82 o 
   4   8   1      871.01      895.99     12.92 o 
   5   8   1       36.21       39.38      5.63 o 
   6   8   1       48.63       74.21      7.24 o 
   7   8   1       41.64       52.11      5.64 o 
  -6   9   1       25.00       26.17      4.12 o 
  -5   9   1       79.40       74.74      6.18 o 
  -4   9   1        1.69       -0.09      2.40 o 
  -3   9   1      231.37      245.32      6.32 o 
  -2   9   1      486.73      522.30      8.59 o 
  -1   9   1      362.91      353.59      8.04 o 
   0   9   1      125.41      121.91      4.47 o 
   1   9   1      361.61      342.11      8.17 o 
   2   9   1      490.59      540.67      9.94 o 
   3   9   1      233.57      248.21      5.47 o 
   4   9   1        1.82       -0.84      2.40 o 
   5   9   1       80.58       71.58      6.19 o 
   6   9   1       25.61       33.38      4.52 o 
  -6  10   1       17.58       23.38      5.83 o 
  -5  10   1      122.72      112.84      5.58 o 
  -4  10   1      419.82      442.28     10.41 o 
  -3  10   1      131.96      134.22      5.56 o 
  -2  10   1      731.62      728.24     15.85 o 
  -1  10   1      204.67      220.20     10.50 o 
   0  10   1       36.91       35.70      5.98 o 
   1  10   1      207.01      229.41      9.65 o 
   2  10   1      733.10      716.86     17.31 o 
   3  10   1      132.47      142.94      6.39 o 
   4  10   1      420.80      454.54     10.95 o 
   5  10   1      123.90      126.61      6.52 o 
   6  10   1       16.89       21.70      4.53 o 
  -5  11   1       60.75       67.50      5.68 o 
  -4  11   1       44.59       44.57      4.26 o 
  -3  11   1      480.47      468.27     12.55 o 
  -2  11   1      310.80      327.85     14.27 o 
  -1  11   1       48.67       59.09      7.50 o 
   0  11   1      561.07      556.83     24.75 o 
   1  11   1       49.35       65.74      7.24 o 
   2  11   1      309.43      318.60     14.81 o 
   3  11   1      479.47      465.00     12.40 o 
   4  11   1       45.00       35.03      4.07 o 
   5  11   1       60.51       59.92      7.14 o 
  -5  12   1        1.66        5.53      3.77 o 
  -4  12   1       21.55       26.54      4.36 o 
  -3  12   1      438.86      390.60     11.86 o 
  -2  12   1       11.78        2.37      9.35 o 
  -1  12   1      147.28      132.04     22.99 o 
   0  12   1       28.50       44.51     24.78 o 
   1  12   1      148.45      121.44     19.36 o 
   2  12   1       11.04       12.93      6.74 o 
   3  12   1      437.47      417.73     15.81 o 
   4  12   1       21.55       22.94      4.36 o 
   5  12   1        1.65       -0.61      4.27 o 
  -4  13   1       17.06       22.15      4.58 o 
  -3  13   1       36.35       49.23     10.38 o 
  -2  13   1      129.29      131.18     16.45 o 
  -1  13   1      115.40       99.41     14.70 o 
   0  13   1      871.32      787.21     56.02 o 
   1  13   1      117.09      105.77     14.85 o 
   2  13   1      129.97      138.85     17.04 o 
   3  13   1       36.00       29.99     11.50 o 
   4  13   1       16.97       17.46      3.68 o 
  -2  14   1      111.90       18.83     18.58 o 
  -1  14   1       13.30       13.31     15.63 o 
   0  14   1      683.63      529.02     50.28 o 
   1  14   1       13.11        0.95     13.50 o 
   2  14   1      111.21       17.57     16.98 o 
  -1  15   1       24.93       11.02     13.14 o 
   0  15   1      196.81       70.93     23.03 o 
   1  15   1       24.81        6.84     15.43 o 
   0   0   2      118.58       85.73      1.28 o 
   1   0   2    14842.66    14306.78    106.41 o 
   2   0   2      327.76      298.12      2.83 o 
   3   0   2       16.13       11.36      1.08 o 
   4   0   2      692.83      674.42      7.48 o 
   5   0   2        0.25       -1.01      2.02 o 
   6   0   2       79.28       73.66      6.17 o 
   7   0   2       18.58       20.35      7.42 o 
   8   0   2       10.35       35.33     18.81 o 
  -8   1   2       66.19       73.99     20.89 o 
  -7   1   2      429.02      452.06     17.42 o 
  -6   1   2      657.26      624.18     15.80 o 
  -5   1   2      227.92      215.98      6.46 o 
  -4   1   2       64.55       70.18      2.52 o 
  -3   1   2      181.87      200.90      2.54 o 
  -2   1   2     1598.87     1519.86      9.02 o 
  -1   1   2    16129.86    15521.86    100.34 o 
   0   1   2     4173.54     3806.94     18.46 o 
   1   1   2    16116.31    15408.84    102.24 o 
   2   1   2     1586.57     1509.52      9.30 o 
   3   1   2      180.00      202.72      2.97 o 
   4   1   2       64.52       70.33      2.49 o 
   5   1   2      222.92      213.96      7.11 o 
   6   1   2      659.63      658.58     20.00 o 
   7   1   2      428.68      437.27     21.49 o 
   8   1   2       65.37       79.86     21.50 o 
  -8   2   2        8.88       20.22     17.51 o 
  -7   2   2      423.61      390.10     16.81 o 
  -6   2   2       19.03       19.59      4.74 o 
  -5   2   2      655.42      669.93      9.98 o 
  -4   2   2      690.86      716.39      9.19 o 
  -3   2   2      242.35      203.16      2.92 o 
  -2   2   2     5424.62     5452.26     30.93 o 
  -1   2   2     2484.78     2290.51     12.12 o 
   0   2   2      921.87     1023.61      5.15 o 
   1   2   2     2481.24     2276.00     13.63 o 
   2   2   2     5429.79     5461.37     33.07 o 
   3   2   2      243.78      203.12      3.51 o 
   4   2   2      693.62      722.04     10.82 o 
   5   2   2      655.24      650.29     15.92 o 
   6   2   2       19.76       24.00      4.32 o 
   7   2   2      422.16      404.26     17.90 o 
   8   2   2        8.97       23.40     18.42 o 
  -7   3   2      221.70      201.67     14.69 o 
  -6   3   2       87.26       76.22      8.03 o 
  -5   3   2      145.61      146.43      4.85 o 
  -4   3   2      103.63      141.97      3.35 o 
  -3   3   2     3327.66     3561.21     26.30 o 
  -2   3   2     1708.75     1759.64     11.18 o 
  -1   3   2     2420.46     2342.14     12.23 o 
   0   3   2     5100.53     4644.95     21.32 o 
   1   3   2     2397.86     2299.73     11.98 o 
   2   3   2     1705.26     1749.80     10.91 o 
   3   3   2     3330.35     3549.95     26.60 o 
   4   3   2      101.95      141.01      5.48 o 
   5   3   2      146.98      145.96      5.61 o 
   6   3   2       87.49       88.11      5.91 o 
   7   3   2      221.68      188.29     15.20 o 
   8   3   2       17.12       17.88     18.51 o 
  -7   4   2      213.94      202.91     14.63 o 
  -6   4   2       41.39       44.52      5.80 o 
  -5   4   2      391.58      372.11      7.76 o 
  -4   4   2       27.77       21.08      1.90 o 
  -3   4   2      375.23      417.85      5.78 o 
  -2   4   2      267.25      309.62      3.39 o 
  -1   4   2     1565.92     1545.89      8.69 o 
   0   4   2      851.83      799.58      4.44 o 
   1   4   2     1557.30     1520.25      8.36 o 
   2   4   2      268.11      310.36      3.17 o 
   3   4   2      380.68      414.70      5.59 o 
   4   4   2       28.38       20.15      1.96 o 
   5   4   2      391.14      367.71      9.43 o 
   6   4   2       39.92       46.78      4.34 o 
   7   4   2      214.80      224.13     28.12 o 
  -7   5   2       71.25       71.83     14.83 o 
  -6   5   2      163.07      174.04      9.01 o 
  -5   5   2      526.05      501.59      9.35 o 
  -4   5   2      870.04      883.30      9.99 o 
  -3   5   2      519.05      527.37      5.75 o 
  -2   5   2     1254.61     1287.80     10.03 o 
  -1   5   2      519.89      514.40      3.94 o 
   0   5   2     2840.10     3049.71     14.42 o 
   1   5   2      525.24      527.44      4.12 o 
   2   5   2     1251.93     1279.66      9.90 o 
   3   5   2      521.67      523.95      6.01 o 
   4   5   2      870.57      856.24     10.79 o 
   5   5   2      526.69      507.65     12.39 o 
   6   5   2      163.88      171.10      7.07 o 
   7   5   2       70.42       78.20      6.50 o 
  -7   6   2       64.55       59.56      5.20 o 
  -6   6   2      185.16      178.75      6.95 o 
  -5   6   2      179.02      161.35      6.08 o 
  -4   6   2        1.79        1.35      1.71 o 
  -3   6   2      169.84      165.44      3.53 o 
  -2   6   2      196.93      214.96      3.39 o 
  -1   6   2      500.11      516.74      4.79 o 
   0   6   2       23.22       32.57      1.13 o 
   1   6   2      505.09      519.70      4.73 o 
   2   6   2      195.61      209.61      3.35 o 
   3   6   2      167.41      160.39      3.57 o 
   4   6   2        2.08       -1.12      1.89 o 
   5   6   2      178.03      151.38      5.52 o 
   6   6   2      186.24      154.93     13.75 o 
   7   6   2       65.41       54.05      5.14 o 
  -7   7   2       43.73       46.59      5.81 o 
  -6   7   2       42.90       50.88      6.87 o 
  -5   7   2      166.87      167.76      7.58 o 
  -4   7   2      395.58      400.81      7.49 o 
  -3   7   2      111.76       92.65      3.01 o 
  -2   7   2      459.53      470.47      5.49 o 
  -1   7   2      367.87      349.17      5.25 o 
   0   7   2       54.29       71.11      2.28 o 
   1   7   2      370.84      355.80      4.96 o 
   2   7   2      460.05      474.67      5.56 o 
   3   7   2      112.69       92.10      3.17 o 
   4   7   2      394.79      386.13      7.77 o 
   5   7   2      165.71      174.44      6.20 o 
   6   7   2       42.99       36.42      4.66 o 
   7   7   2       43.70       53.40      5.94 o 
  -7   8   2      142.56      134.97     10.46 o 
  -6   8   2       48.65       58.01      8.91 o 
  -5   8   2      210.97      179.47     11.68 o 
  -4   8   2       37.94       38.64      3.06 o 
  -3   8   2      277.70      282.85      6.32 o 
  -2   8   2      279.45      276.35      4.85 o 
  -1   8   2      301.91      301.85      6.41 o 
   0   8   2      251.57      268.76      5.08 o 
   1   8   2      297.60      282.73      5.10 o 
   2   8   2      278.59      276.58      6.14 o 
   3   8   2      275.46      286.84      6.49 o 
   4   8   2       38.64       35.69      3.26 o 
   5   8   2      210.84      195.96     11.41 o 
   6   8   2       48.62       46.05      7.74 o 
   7   8   2      143.70      134.98     24.07 o 
  -6   9   2      266.21      247.69      8.93 o 
  -5   9   2       27.57       22.97      3.35 o 
  -4   9   2      119.58      129.42      5.58 o 
  -3   9   2     1568.00     1563.85     19.29 o 
  -2   9   2      339.44      335.30      6.97 o 
  -1   9   2      229.15      223.58      6.64 o 
   0   9   2      118.56      128.60      4.65 o 
   1   9   2      229.87      221.35      6.56 o 
   2   9   2      338.77      327.87      8.44 o 
   3   9   2     1574.81     1549.72     16.93 o 
   4   9   2      116.83      122.14      7.52 o 
   5   9   2       27.67       29.11      4.06 o 
   6   9   2      265.28      246.69     14.48 o 
  -6  10   2       37.61       50.54      5.72 o 
  -5  10   2      297.64      284.88     12.31 o 
  -4  10   2      112.94      117.28      6.64 o 
  -3  10   2      327.06      312.53      9.75 o 
  -2  10   2      394.42      416.66      9.93 o 
  -1  10   2       46.87       63.21      6.00 o 
   0  10   2        1.95        1.33      3.90 o 
   1  10   2       46.98       53.28      5.64 o 
   2  10   2      391.86      395.62     12.73 o 
   3  10   2      327.84      308.52      8.17 o 
   4  10   2      112.99      118.86      7.38 o 
   5  10   2      298.69      279.62      8.25 o 
   6  10   2       37.50       39.93      6.65 o 
  -5  11   2        4.44        6.98      3.49 o 
  -4  11   2      383.32      353.17     11.43 o 
  -3  11   2       52.69       53.32      5.05 o 
  -2  11   2      154.03      143.04     10.20 o 
  -1  11   2       45.96       35.88      7.67 o 
   0  11   2      206.92      198.36     16.20 o 
   1  11   2       45.27       40.79      6.49 o 
   2  11   2      153.46      143.06     10.16 o 
   3  11   2       51.57       46.33      4.85 o 
   4  11   2      384.02      354.17     11.34 o 
   5  11   2        4.42        0.09      4.05 o 
  -5  12   2       10.29       16.34      4.18 o 
  -4  12   2      282.83      292.89     10.83 o 
  -3  12   2       61.87       58.53      5.45 o 
  -2  12   2      128.54      126.26     14.29 o 
  -1  12   2       34.20       24.18     10.04 o 
   0  12   2      353.29      361.09     23.19 o 
   1  12   2       33.54       19.39      9.14 o 
   2  12   2      129.26      105.98     12.04 o 
   3  12   2       60.88       51.86      5.89 o 
   4  12   2      280.11      299.30     10.66 o 
   5  12   2        9.81        9.16      3.91 o 
  -4  13   2       24.12       22.74     12.93 o 
  -3  13   2       36.66       51.34     10.42 o 
  -2  13   2      168.68      167.71     21.08 o 
  -1  13   2       48.33       39.59     11.01 o 
   0  13   2     1191.93     1110.66     67.36 o 
   1  13   2       47.16       37.99     19.19 o 
   2  13   2      166.96      127.62     16.42 o 
   3  13   2       36.85       40.14     18.61 o 
   4  13   2       24.76       21.91      3.13 o 
  -2  14   2       26.17        3.78     14.02 o 
  -1  14   2      318.36      234.77     33.69 o 
   0  14   2      286.07      170.98     32.19 o 
   1  14   2      321.14      324.36     48.32 o 
   2  14   2       25.75        5.59     13.40 o 
  -1  15   2        2.32        2.71     11.22 o 
   0  15   2       13.48        2.44     11.97 o 
   1  15   2        2.35        8.20     15.07 o 
   1   0   3     1431.83     1545.79      9.15 o 
   2   0   3     1004.19     1075.12      6.64 o 
   3   0   3        1.12        0.45      0.81 o 
   4   0   3       18.06       17.38      1.78 o 
   5   0   3        0.31        0.79      2.01 o 
   6   0   3     2187.78     2063.48     33.85 o 
   7   0   3        0.17        4.36      7.04 o 
   8   0   3      149.52      144.40     23.63 o 
  -8   1   3        3.50        6.56     17.83 o 
  -7   1   3       38.64       38.86      9.56 o 
  -6   1   3      431.61      481.44     18.14 o 
  -5   1   3      422.07      431.46      9.15 o 
  -4   1   3     1933.45     1945.14     16.31 o 
  -3   1   3      188.03      174.81      2.59 o 
  -2   1   3      971.43      987.31      5.91 o 
  -1   1   3     1814.71     1481.68      7.91 o 
   0   1   3     2759.88     2568.79     12.49 o 
   1   1   3     1828.61     1493.80      9.01 o 
   2   1   3      966.19      988.72      6.25 o 
   3   1   3      186.99      173.97      2.77 o 
   4   1   3     1925.22     1949.87     21.42 o 
   5   1   3      418.04      421.66      8.85 o 
   6   1   3      433.41      441.26     15.44 o 
   7   1   3       39.08       37.68     26.39 o 
   8   1   3        3.57       35.79     18.07 o 
  -8   2   3      104.06      104.63     22.12 o 
  -7   2   3       96.57      109.23     10.54 o 
  -6   2   3       93.68       96.42      7.74 o 
  -5   2   3      322.51      325.39      6.90 o 
  -4   2   3        0.06       -0.56      1.70 o 
  -3   2   3      706.74      700.51      6.21 o 
  -2   2   3      250.52      221.05      2.05 o 
  -1   2   3     1994.55     1800.53      9.61 o 
   0   2   3      485.93      414.24      2.53 o 
   1   2   3     1982.60     1785.54      9.77 o 
   2   2   3      246.69      215.63      2.64 o 
   3   2   3      697.61      680.88      6.55 o 
   4   2   3        0.06       -0.80      1.40 o 
   5   2   3      322.89      329.82      9.24 o 
   6   2   3       93.90       94.32     10.08 o 
   7   2   3       96.05       92.53     14.12 o 
   8   2   3      103.71      115.79     23.03 o 
  -7   3   3       33.47       38.95     10.19 o 
  -6   3   3      631.09      590.07     14.63 o 
  -5   3   3      297.40      300.22      6.81 o 
  -4   3   3      335.10      337.17      5.23 o 
  -3   3   3     1192.02     1265.47     11.27 o 
  -2   3   3      115.75       76.47      1.43 o 
  -1   3   3     2290.04     2268.70     11.69 o 
   0   3   3       85.91       83.45      0.98 o 
   1   3   3     2299.78     2253.87     12.02 o 
   2   3   3      112.24       76.01      1.69 o 
   3   3   3     1187.49     1268.87     11.13 o 
   4   3   3      336.55      340.30      6.39 o 
   5   3   3      297.90      316.14     10.87 o 
   6   3   3      627.61      604.55     13.76 o 
   7   3   3       32.99       38.37     12.76 o 
   8   3   3       58.34       62.46     20.11 o 
  -7   4   3       70.49       75.48     10.50 o 
  -6   4   3      116.30      114.71      6.73 o 
  -5   4   3     1049.56     1025.54     13.13 o 
  -4   4   3      327.66      344.53      5.45 o 
  -3   4   3     2349.20     2527.76     17.95 o 
  -2   4   3       44.26       34.89      1.36 o 
  -1   4   3     1066.49     1003.20      5.92 o 
   0   4   3     2234.69     1981.50      9.77 o 
   1   4   3     1065.89      999.02      5.78 o 
   2   4   3       43.27       32.56      1.16 o 
   3   4   3     2338.18     2503.45     22.67 o 
   4   4   3      332.26      354.91      7.06 o 
   5   4   3     1047.66     1052.70     14.51 o 
   6   4   3      116.60      114.10      5.97 o 
   7   4   3       71.86       54.39     22.42 o 
  -7   5   3      196.01      177.86     18.98 o 
  -6   5   3      266.73      266.75      8.56 o 
  -5   5   3       35.78       34.06      3.02 o 
  -4   5   3       19.84       23.41      2.21 o 
  -3   5   3      446.75      446.95      5.45 o 
  -2   5   3     1609.13     1691.08     12.95 o 
  -1   5   3     1356.10     1282.37      8.66 o 
   0   5   3       20.88       26.88      0.76 o 
   1   5   3     1360.42     1294.86      8.11 o 
   2   5   3     1603.14     1672.15     13.22 o 
   3   5   3      449.31      452.75      5.36 o 
   4   5   3       19.91       22.88      2.21 o 
   5   5   3       34.88       37.68      3.23 o 
   6   5   3      267.39      273.96      9.54 o 
   7   5   3      196.34      182.39     18.63 o 
  -7   6   3       21.40       17.99      6.16 o 
  -6   6   3       17.02       18.75      3.56 o 
  -5   6   3      209.34      218.56      8.65 o 
  -4   6   3       75.34       79.18      3.42 o 
  -3   6   3      388.81      412.89      5.45 o 
  -2   6   3       61.72       77.24      2.32 o 
  -1   6   3      748.98      691.49      6.04 o 
   0   6   3      660.92      669.12      5.08 o 
   1   6   3      752.39      703.81      6.06 o 
   2   6   3       62.25       79.56      2.52 o 
   3   6   3      393.98      423.04      5.45 o 
   4   6   3       75.90       81.02      3.59 o 
   5   6   3      208.76      229.72      8.68 o 
   6   6   3       17.81       15.48      4.20 o 
   7   6   3       21.64       18.77      3.89 o 
  -7   7   3       17.66        9.23      5.79 o 
  -6   7   3        7.45        5.45      3.18 o 
  -5   7   3       24.80       21.07      3.25 o 
  -4   7   3      299.05      302.74      6.38 o 
  -3   7   3      319.86      312.03      6.42 o 
  -2   7   3      129.95      119.91      2.97 o 
  -1   7   3       10.97       10.83      1.50 o 
   0   7   3      478.77      537.51      6.30 o 
   1   7   3       11.14       12.21      1.25 o 
   2   7   3      129.09      124.90      3.37 o 
   3   7   3      321.41      313.69      5.85 o 
   4   7   3      298.80      293.70      8.50 o 
   5   7   3       24.57       20.44      3.29 o 
   6   7   3        7.53       12.85      4.51 o 
   7   7   3       17.54       16.66     15.26 o 
  -7   8   3        4.11       10.54      6.14 o 
  -6   8   3        5.50        5.60      3.62 o 
  -5   8   3       69.19       67.65      4.48 o 
  -4   8   3      173.40      183.33      6.31 o 
  -3   8   3      406.79      412.95      8.06 o 
  -2   8   3      298.78      300.20      5.37 o 
  -1   8   3       73.72       76.43      4.13 o 
   0   8   3        8.89        1.89      1.46 o 
   1   8   3       74.13       75.97      3.03 o 
   2   8   3      299.39      303.97      5.17 o 
   3   8   3      402.59      407.77      6.68 o 
   4   8   3      172.84      179.52      6.73 o 
   5   8   3       68.26       72.34      5.24 o 
   6   8   3        5.54       14.77      3.81 o 
   7   8   3        4.04        1.74      3.38 o 
  -6   9   3       71.61       94.73      7.39 o 
  -5   9   3       60.57       50.09      3.96 o 
  -4   9   3      148.62      152.55      6.43 o 
  -3   9   3     1562.23     1568.00     16.95 o 
  -2   9   3       45.11       45.62      3.70 o 
  -1   9   3      447.47      434.43      9.23 o 
   0   9   3       10.58       17.88      2.58 o 
   1   9   3      447.49      434.12      9.61 o 
   2   9   3       44.24       43.48      3.76 o 
   3   9   3     1557.31     1553.61     17.52 o 
   4   9   3      147.27      142.78      8.49 o 
   5   9   3       60.81       51.15      4.76 o 
   6   9   3       72.45       90.05      6.40 o 
  -6  10   3       32.78       39.32     13.71 o 
  -5  10   3       27.02       24.13      4.00 o 
  -4  10   3      117.39      130.89      7.59 o 
  -3  10   3      302.20      276.25      9.74 o 
  -2  10   3      331.15      347.41      9.29 o 
  -1  10   3      485.99      466.01     13.04 o 
   0  10   3       18.94       23.68      5.77 o 
   1  10   3      487.03      486.19     15.52 o 
   2  10   3      330.05      361.00     13.68 o 
   3  10   3      304.52      289.94      8.20 o 
   4  10   3      119.37      136.36     10.49 o 
   5  10   3       27.51       24.25      3.68 o 
   6  10   3       33.59       41.01      5.17 o 
  -5  11   3       51.62       56.97      5.27 o 
  -4  11   3      427.41      413.50     12.14 o 
  -3  11   3      188.20      184.73      7.68 o 
  -2  11   3       52.36       63.13      5.31 o 
  -1  11   3       56.86       41.19      8.64 o 
   0  11   3       75.56       98.90     13.00 o 
   1  11   3       57.01       53.59      7.89 o 
   2  11   3       52.44       55.81      7.88 o 
   3  11   3      189.08      199.35     13.01 o 
   4  11   3      430.62      422.09     12.81 o 
   5  11   3       52.38       56.90      5.90 o 
  -5  12   3       45.24       59.77     13.46 o 
  -4  12   3       41.77       44.00      4.99 o 
  -3  12   3       46.29       43.36      5.11 o 
  -2  12   3      243.14      249.56     15.84 o 
  -1  12   3       37.93       21.04     10.39 o 
   0  12   3      828.95      887.01     38.60 o 
   1  12   3       36.79       32.46      9.96 o 
   2  12   3      245.73      232.18     15.59 o 
   3  12   3       45.93       46.88      5.47 o 
   4  12   3       42.15       40.40      5.27 o 
   5  12   3       45.97       64.48      9.97 o 
  -4  13   3       29.26       23.37     14.68 o 
  -3  13   3       13.32       15.74      8.70 o 
  -2  13   3      135.23      122.27     13.00 o 
  -1  13   3      121.21       77.71     29.70 o 
   0  13   3      303.31      265.09     33.10 o 
   1  13   3      121.29      117.25     18.41 o 
   2  13   3      134.85      101.37     28.26 o 
   3  13   3       13.13        8.51     14.27 o 
   4  13   3       29.06       42.93      4.96 o 
  -2  14   3       30.88        5.25     14.97 o 
  -1  14   3      145.35      153.65     40.96 o 
   0  14   3       16.78       38.52     18.48 o 
   1  14   3      144.17      160.91     18.55 o 
   2  14   3       30.63        8.91     14.14 o 
  -1  15   3       71.60       10.40     13.10 o 
   0  15   3       21.01        4.58     12.18 o 
   1  15   3       71.36        8.96     15.06 o 
   0   0   4     5388.36     5429.36     40.30 o 
   1   0   4     3527.94     3757.99     20.02 o 
   2   0   4     2074.27     2159.61     13.46 o 
   3   0   4     1275.28     1025.00      8.15 o 
   4   0   4       16.59       20.69      1.71 o 
   5   0   4      867.10      938.54     14.97 o 
   6   0   4       32.55       29.35      7.91 o 
   7   0   4       10.50       22.62      7.71 o 
   8   0   4        1.26        6.61     17.36 o 
  -8   1   4       76.78       79.95     21.00 o 
  -7   1   4       67.71       70.24     10.29 o 
  -6   1   4      739.81      704.49     25.79 o 
  -5   1   4       77.19       69.10      4.74 o 
  -4   1   4      251.63      245.76      4.65 o 
  -3   1   4      190.27      180.08      2.64 o 
  -2   1   4     1214.41     1142.67      7.27 o 
  -1   1   4     3320.73     3052.65     15.57 o 
   0   1   4    26180.39    24631.04    206.79 o 
   1   1   4     3321.97     3048.13     15.91 o 
   2   1   4     1224.56     1150.44      7.10 o 
   3   1   4      190.47      176.56      2.85 o 
   4   1   4      252.27      238.18      4.86 o 
   5   1   4       79.55       62.06      4.14 o 
   6   1   4      741.60      697.51     17.89 o 
   7   1   4       67.89       71.71     14.97 o 
   8   1   4       76.60       90.32     22.09 o 
  -8   2   4       31.12       29.76     18.39 o 
  -7   2   4       62.60       77.69     12.47 o 
  -6   2   4     1222.82     1182.64     46.32 o 
  -5   2   4       43.50       36.57      3.82 o 
  -4   2   4      266.48      300.22      5.10 o 
  -3   2   4      546.90      529.07      5.42 o 
  -2   2   4     3853.36     3743.88     19.86 o 
  -1   2   4     2337.21     2334.34     12.24 o 
   0   2   4    12463.06    12054.11     62.64 o 
   1   2   4     2334.28     2314.39     11.87 o 
   2   2   4     3851.26     3716.90     21.90 o 
   3   2   4      550.41      530.31      6.78 o 
   4   2   4      264.16      299.32      6.23 o 
   5   2   4       43.58       40.77      3.57 o 
   6   2   4     1230.35     1178.87     27.50 o 
   7   2   4       62.19       66.19     11.13 o 
   8   2   4       31.12        6.28     17.88 o 
  -7   3   4      406.02      464.60     24.90 o 
  -6   3   4       35.18       34.79      4.77 o 
  -5   3   4      222.24      234.01      6.62 o 
  -4   3   4      366.36      353.27      5.72 o 
  -3   3   4     4543.38     4837.43     34.81 o 
  -2   3   4     1389.50     1330.59      8.53 o 
  -1   3   4      289.91      313.94      2.40 o 
   0   3   4    11179.50    10220.31     44.90 o 
   1   3   4      289.12      320.01      2.27 o 
   2   3   4     1398.13     1321.71     10.55 o 
   3   3   4     4547.21     4875.30     37.12 o 
   4   3   4      365.56      361.60      7.07 o 
   5   3   4      219.41      236.89      7.88 o 
   6   3   4       35.10       30.92      5.31 o 
   7   3   4      406.76      454.46     41.96 o 
   8   3   4       32.62       13.30     19.06 o 
  -7   4   4       50.82       52.17     11.47 o 
  -6   4   4     1406.12     1356.48     21.65 o 
  -5   4   4       42.26       36.41      3.15 o 
  -4   4   4     1319.07     1287.00     13.01 o 
  -3   4   4     1043.06     1163.68      9.96 o 
  -2   4   4     7893.93     7988.01     51.00 o 
  -1   4   4      813.39      846.23      5.39 o 
   0   4   4     2208.91     2224.17     11.12 o 
   1   4   4      810.16      852.28      5.33 o 
   2   4   4     7880.98     7891.14     46.93 o 
   3   4   4     1049.00     1152.52     10.58 o 
   4   4   4     1315.07     1302.02     17.96 o 
   5   4   4       42.40       33.46      3.10 o 
   6   4   4     1403.17     1397.99     26.11 o 
   7   4   4       50.68       29.39      9.31 o 
  -7   5   4      129.48      119.45     21.24 o 
  -6   5   4       34.01       36.02      4.29 o 
  -5   5   4      185.28      179.32      5.57 o 
  -4   5   4      332.33      348.35      5.66 o 
  -3   5   4     1145.22     1174.21     10.42 o 
  -2   5   4      906.29      923.04      7.91 o 
  -1   5   4     4613.01     4652.89     27.44 o 
   0   5   4      279.60      301.55      2.40 o 
   1   5   4     4613.65     4642.63     27.23 o 
   2   5   4      906.99      931.37      7.93 o 
   3   5   4     1154.31     1180.49     10.89 o 
   4   5   4      330.21      345.22      8.56 o 
   5   5   4      184.03      186.69      7.98 o 
   6   5   4       33.54       41.25      5.86 o 
   7   5   4      130.19      133.81      8.05 o 
  -7   6   4       15.56        8.04     10.23 o 
  -6   6   4       14.91       17.47      3.79 o 
  -5   6   4       64.40       53.46      3.79 o 
  -4   6   4      245.73      238.01      5.30 o 
  -3   6   4     1123.88     1080.33     10.12 o 
  -2   6   4      134.41      120.67      2.79 o 
  -1   6   4      555.75      543.78      5.13 o 
   0   6   4     3323.73     3463.11     21.72 o 
   1   6   4      552.52      542.44      5.35 o 
   2   6   4      131.96      122.95      3.69 o 
   3   6   4     1128.32     1085.23     11.31 o 
   4   6   4      244.95      244.13      6.08 o 
   5   6   4       65.41       57.73      4.94 o 
   6   6   4       15.54        9.57      3.93 o 
   7   6   4       15.69       23.22      4.01 o 
  -7   7   4       13.54       15.31      5.08 o 
  -6   7   4       95.64      100.20      7.38 o 
  -5   7   4       77.95       78.33      4.26 o 
  -4   7   4      376.09      369.04      7.17 o 
  -3   7   4     1325.75     1337.08     12.69 o 
  -2   7   4      593.57      568.90      6.44 o 
  -1   7   4     1805.10     1744.78     15.73 o 
   0   7   4      977.69      830.55      8.94 o 
   1   7   4     1800.25     1741.77     14.72 o 
   2   7   4      596.82      566.29      6.99 o 
   3   7   4     1322.83     1349.19     13.57 o 
   4   7   4      376.46      354.98      7.63 o 
   5   7   4       76.49       67.62      4.75 o 
   6   7   4       96.94       96.23      6.47 o 
   7   7   4       12.74       23.26     16.54 o 
  -7   8   4       31.04       30.55      4.51 o 
  -6   8   4      189.30      179.52     10.71 o 
  -5   8   4      315.75      311.59     10.19 o 
  -4   8   4      222.31      217.96      6.64 o 
  -3   8   4      395.81      428.79      9.14 o 
  -2   8   4      194.30      205.06      4.86 o 
  -1   8   4      682.40      705.98      9.98 o 
   0   8   4       71.36       90.25      3.21 o 
   1   8   4      685.44      685.41      8.60 o 
   2   8   4      195.43      204.94      5.55 o 
   3   8   4      397.96      418.90      7.25 o 
   4   8   4      221.26      221.62      8.30 o 
   5   8   4      316.25      304.97      9.87 o 
   6   8   4      189.61      190.28      7.99 o 
   7   8   4       30.39       33.28      3.31 o 
  -6   9   4       92.04      109.68      6.99 o 
  -5   9   4       54.48       56.02      4.04 o 
  -4   9   4      219.14      237.12      8.09 o 
  -3   9   4      471.91      438.48      8.28 o 
  -2   9   4      375.30      389.89      8.28 o 
  -1   9   4      269.22      292.14      7.79 o 
   0   9   4       71.84       94.02      4.78 o 
   1   9   4      267.65      294.44     10.68 o 
   2   9   4      375.78      360.89      8.11 o 
   3   9   4      473.59      422.16      8.44 o 
   4   9   4      217.53      218.10      7.45 o 
   5   9   4       54.58       44.40      4.59 o 
   6   9   4       92.02       98.67      7.21 o 
  -6  10   4      210.83      271.20     22.70 o 
  -5  10   4      115.56      101.16      5.89 o 
  -4  10   4      120.59      107.72      6.72 o 
  -3  10   4       94.76       92.94      5.14 o 
  -2  10   4       86.25       95.08      5.63 o 
  -1  10   4      104.58      103.66      7.24 o 
   0  10   4        3.90        4.13      3.90 o 
   1  10   4      104.37      102.53      7.09 o 
   2  10   4       86.86       94.21      7.58 o 
   3  10   4       94.54       88.88      5.43 o 
   4  10   4      119.40      111.79      6.46 o 
   5  10   4      113.91      106.92      5.51 o 
   6  10   4      210.39      248.91     12.03 o 
  -5  11   4       23.47       24.16      4.26 o 
  -4  11   4       32.26       25.82      4.01 o 
  -3  11   4     1261.88     1279.13     20.83 o 
  -2  11   4      101.84       92.73      6.22 o 
  -1  11   4      115.37      123.75     10.87 o 
   0  11   4       42.16       49.00     11.25 o 
   1  11   4      115.00      111.96      9.91 o 
   2  11   4      103.36       91.89      9.32 o 
   3  11   4     1263.49     1263.95     32.54 o 
   4  11   4       32.49       27.92      4.44 o 
   5  11   4       23.13       42.79      5.09 o 
  -5  12   4       81.79       90.48     12.72 o 
  -4  12   4       80.15       69.43      5.83 o 
  -3  12   4       73.96       75.93      5.92 o 
  -2  12   4       12.64        5.43      6.64 o 
  -1  12   4      628.44      634.14     25.33 o 
   0  12   4      227.77      234.95     18.64 o 
   1  12   4      624.34      620.41     38.43 o 
   2  12   4       12.28        1.61      6.17 o 
   3  12   4       74.83       72.29      7.02 o 
   4  12   4       81.28       71.82      4.73 o 
   5  12   4       81.41      102.53      5.25 o 
  -4  13   4       21.39        9.52     14.39 o 
  -3  13   4       66.66       75.71     33.75 o 
  -2  13   4       51.14       50.45     12.40 o 
  -1  13   4      300.66      264.52     36.68 o 
   0  13   4       62.80       48.78     16.67 o 
   1  13   4      300.28      310.71     23.63 o 
   2  13   4       51.58       40.08     16.01 o 
   3  13   4       66.46       74.14      8.04 o 
   4  13   4       21.20       21.77      3.18 o 
  -2  14   4       15.82        0.77     13.65 o 
   0  14   4       83.33       64.13     20.44 o 
   1  14   4      308.43      306.59     27.91 o 
   2  14   4       16.12        5.05     12.29 o 
  -1  15   4       21.66       10.06     12.60 o 
   0  15   4      503.92      164.69     31.81 o 
   1  15   4       22.09        5.31     13.88 o 
   1   0   5      276.10      269.80      2.03 o 
   2   0   5     1354.94     1223.36      7.80 o 
   3   0   5      573.85      463.74      5.42 o 
   4   0   5      800.93      833.77      8.81 o 
   5   0   5       28.97       25.60      3.82 o 
   6   0   5      197.09      221.06     13.84 o 
   7   0   5       35.66       24.96     12.25 o 
   8   0   5        1.97       14.26     17.78 o 
  -8   1   5       13.84       26.27     19.09 o 
  -7   1   5       18.52       36.58      9.41 o 
  -6   1   5      174.44      174.87     16.51 o 
  -5   1   5      634.59      620.44     14.06 o 
  -4   1   5        9.18        9.65      1.64 o 
  -3   1   5     1394.65     1424.86     10.21 o 
  -2   1   5     1188.29     1227.27      7.49 o 
  -1   1   5    13215.00    12745.75     69.79 o 
   0   1   5    11636.57    10434.13     55.26 o 
   1   1   5    13223.50    12753.29     61.99 o 
   2   1   5     1187.68     1218.09      8.09 o 
   3   1   5     1391.40     1412.09     11.31 o 
   4   1   5        8.77       10.49      1.74 o 
   5   1   5      638.42      608.88     11.67 o 
   6   1   5      173.69      177.61     24.85 o 
   7   1   5       18.62       -3.66     39.34 o 
   8   1   5       13.78       -8.55     17.49 o 
  -8   2   5       58.29       55.47     19.25 o 
  -7   2   5      153.96      188.15     16.90 o 
  -6   2   5      311.96      289.48     12.89 o 
  -5   2   5       41.58       55.45      4.00 o 
  -4   2   5      133.89      145.83      4.08 o 
  -3   2   5     2034.45     2090.08     17.14 o 
  -2   2   5      295.56      305.29      2.87 o 
  -1   2   5     1724.92     1641.05      8.70 o 
   0   2   5    10900.96    10144.55     47.06 o 
   1   2   5     1733.68     1646.28      8.88 o 
   2   2   5      299.11      301.31      3.79 o 
   3   2   5     2045.31     2065.77     17.23 o 
   4   2   5      133.43      154.13      3.90 o 
   5   2   5       41.28       51.40      4.54 o 
   6   2   5      310.26      299.67     12.78 o 
   7   2   5      154.72      183.85     42.27 o 
   8   2   5       57.35       55.27     20.00 o 
  -7   3   5      218.65      228.12     35.39 o 
  -6   3   5       43.65       57.15      5.49 o 
  -5   3   5      240.83      230.30      6.25 o 
  -4   3   5      542.10      551.60      7.60 o 
  -3   3   5      655.32      733.72      7.37 o 
  -2   3   5     5058.49     5130.69     31.99 o 
  -1   3   5     1311.24     1226.66      7.06 o 
   0   3   5      176.81      175.44      1.49 o 
   1   3   5     1305.64     1216.91      6.98 o 
   2   3   5     5050.64     5129.61     30.96 o 
   3   3   5      646.49      743.47     10.68 o 
   4   3   5      542.57      535.82      9.41 o 
   5   3   5      243.29      231.60      8.15 o 
   6   3   5       44.38       53.14      6.39 o 
   7   3   5      218.69      240.04     17.44 o 
  -7   4   5      330.87      370.35     20.40 o 
  -6   4   5      115.65      117.87      6.54 o 
  -5   4   5      218.29      208.75      6.00 o 
  -4   4   5       78.11       87.41      3.16 o 
  -3   4   5      144.09      172.15      3.33 o 
  -2   4   5     2388.60     2465.32     16.90 o 
  -1   4   5      492.16      492.46      3.67 o 
   0   4   5      523.82      467.61      2.98 o 
   1   4   5      490.50      488.95      3.46 o 
   2   4   5     2389.70     2445.97     18.35 o 
   3   4   5      142.07      164.56      4.80 o 
   4   4   5       76.56       80.49      3.84 o 
   5   4   5      220.95      205.88      5.86 o 
   6   4   5      116.40      115.38      6.98 o 
   7   4   5      328.78      294.92     18.46 o 
  -7   5   5       50.54       54.63     16.92 o 
  -6   5   5       18.14       11.10      3.40 o 
  -5   5   5       19.97       22.32      2.74 o 
  -4   5   5      818.76      785.23      9.16 o 
  -3   5   5      130.73      145.95      3.11 o 
  -2   5   5     2679.73     2714.65     18.57 o 
  -1   5   5      944.42     1054.31      7.45 o 
   0   5   5     2525.94     2493.69     13.47 o 
   1   5   5      941.36     1065.73      7.87 o 
   2   5   5     2674.09     2692.40     19.09 o 
   3   5   5      129.83      149.91      3.76 o 
   4   5   5      820.52      793.27      9.92 o 
   5   5   5       19.37       22.31      2.82 o 
   6   5   5       18.52       16.26      5.19 o 
   7   5   5       50.03       46.63      5.57 o 
  -7   6   5        6.73        6.00      7.05 o 
  -6   6   5       53.20       55.71      7.03 o 
  -5   6   5      227.17      208.23      7.45 o 
  -4   6   5      346.35      369.67      6.75 o 
  -3   6   5       94.17       96.07      2.84 o 
  -2   6   5      590.84      575.24      6.25 o 
  -1   6   5      779.57      772.12      6.70 o 
   0   6   5      569.60      625.26      5.60 o 
   1   6   5      774.70      775.59      7.07 o 
   2   6   5      588.78      563.30      6.56 o 
   3   6   5       91.50       98.54      3.82 o 
   4   6   5      348.82      355.74      7.21 o 
   5   6   5      224.73      222.32      9.37 o 
   6   6   5       52.44       56.58      5.21 o 
   7   6   5        6.41       11.04      7.56 o 
  -7   7   5       46.81       52.91      5.53 o 
  -6   7   5       46.29       44.92      3.98 o 
  -5   7   5      110.29      129.20      5.31 o 
  -4   7   5      143.52      132.87      4.27 o 
  -3   7   5      190.91      187.96      4.05 o 
  -2   7   5      565.87      553.20      6.59 o 
  -1   7   5      536.32      508.47      6.25 o 
   0   7   5       17.22        9.01      1.47 o 
   1   7   5      539.11      505.22      8.83 o 
   2   7   5      565.60      554.42      7.13 o 
   3   7   5      190.27      185.88      5.16 o 
   4   7   5      146.26      143.42      6.59 o 
   5   7   5      110.33      120.68      7.49 o 
   6   7   5       46.08       51.56      5.14 o 
   7   7   5       46.62       44.80      7.20 o 
  -6   8   5       24.62       13.29      3.32 o 
  -5   8   5       97.52      104.26      7.72 o 
  -4   8   5      712.68      730.07     10.85 o 
  -3   8   5      483.73      485.02      8.35 o 
  -2   8   5       20.02       15.93      2.17 o 
  -1   8   5      283.45      291.98      5.98 o 
   0   8   5        8.70       11.48      2.06 o 
   1   8   5      282.75      291.99      5.28 o 
   2   8   5       19.87       17.15      2.16 o 
   3   8   5      484.18      480.67      8.67 o 
   4   8   5      709.35      726.32     12.22 o 
   5   8   5       96.45      101.41      5.94 o 
   6   8   5       24.24       22.49      4.35 o 
  -6   9   5      115.03      121.33      7.13 o 
  -5   9   5        4.41        2.70      2.84 o 
  -4   9   5       29.53       37.60      3.68 o 
  -3   9   5      108.64      100.83      4.65 o 
  -2   9   5      168.05      190.01      6.14 o 
  -1   9   5      308.92      298.13      8.70 o 
   0   9   5       92.54      101.56      5.08 o 
   1   9   5      308.78      287.94      8.28 o 
   2   9   5      167.75      188.93      8.17 o 
   3   9   5      109.84       93.31      4.65 o 
   4   9   5       29.68       32.08      4.05 o 
   5   9   5        4.35        3.68      3.26 o 
   6   9   5      115.38      124.33      8.23 o 
  -6  10   5      114.20      125.19      7.81 o 
  -5  10   5       68.17       73.50      5.17 o 
  -4  10   5      458.25      435.70     10.22 o 
  -3  10   5      719.70      677.61     12.56 o 
  -2  10   5      303.50      273.59     11.91 o 
  -1  10   5      396.22      403.58     13.82 o 
   0  10   5      508.25      579.02     15.21 o 
   1  10   5      397.18      401.01     11.87 o 
   2  10   5      304.30      289.94     15.25 o 
   3  10   5      717.93      691.18     18.25 o 
   4  10   5      462.26      450.90     18.38 o 
   5  10   5       67.45       65.20      7.55 o 
   6  10   5      115.40      115.09      7.18 o 
  -5  11   5        8.63       12.50      4.04 o 
  -4  11   5       88.21       92.34      5.71 o 
  -3  11   5      241.35      236.86      7.81 o 
  -2  11   5      360.29      383.31     15.83 o 
  -1  11   5      153.58      144.48     11.57 o 
   0  11   5       67.82       49.34     17.84 o 
   1  11   5      156.05      161.29     11.34 o 
   2  11   5      358.79      361.05     11.73 o 
   3  11   5      240.94      249.40     14.56 o 
   4  11   5       88.73       92.69      5.98 o 
   5  11   5        7.97       12.77      2.91 o 
  -5  12   5        7.52       13.66     12.37 o 
  -4  12   5       18.79       23.34      4.29 o 
  -3  12   5      119.35      128.49      8.14 o 
  -2  12   5      290.88      317.87     25.99 o 
  -1  12   5       89.81       76.76     17.71 o 
   0  12   5      377.18      397.14     22.68 o 
   1  12   5       89.45       88.42     12.93 o 
   2  12   5      293.06      317.96     21.59 o 
   3  12   5      118.27      137.81      8.75 o 
   4  12   5       18.80       17.72      3.14 o 
   5  12   5        7.28        8.79      2.60 o 
  -4  13   5       34.38       27.14     14.80 o 
  -3  13   5       37.96       33.35     16.07 o 
  -2  13   5       10.89       -0.90      7.07 o 
  -1  13   5       37.83        7.57     16.90 o 
   0  13   5       13.21       11.67     10.10 o 
   1  13   5       37.53       31.29     15.91 o 
   2  13   5       10.90        8.34      8.64 o 
   3  13   5       38.01       46.86      5.38 o 
   4  13   5       34.46       27.08      3.21 o 
  -2  14   5       26.05       -2.87     13.52 o 
  -1  14   5       76.73       23.50     18.80 o 
   0  14   5       34.05       23.07     20.22 o 
   1  14   5       77.55       24.45     21.27 o 
  -1  15   5       50.11        7.85     12.40 o 
   0  15   5       37.57       17.91     12.09 o 
   1  15   5       51.15       30.93     19.75 o 
   0   0   6     7699.89     7361.80     49.45 o 
   1   0   6     2029.76     1878.24     10.66 o 
   2   0   6      220.27      196.02      2.41 o 
   3   0   6      177.68      177.96      2.74 o 
   4   0   6     1139.66     1212.44     12.94 o 
   5   0   6      331.54      343.10     12.25 o 
   6   0   6      182.00      204.97     15.49 o 
   7   0   6      283.08      310.91     38.08 o 
   8   0   6      103.10      121.66     22.84 o 
  -8   1   6       24.44       29.17     18.37 o 
  -7   1   6       20.99       18.49     14.57 o 
  -6   1   6      649.87      632.14     28.27 o 
  -5   1   6      863.70      868.75     17.35 o 
  -4   1   6      197.02      208.84      4.65 o 
  -3   1   6      881.62      927.27      9.03 o 
  -2   1   6      277.88      265.82      2.55 o 
  -1   1   6     5438.59     5290.61     27.22 o 
   0   1   6      476.15      448.35      2.93 o 
   1   1   6     5441.91     5265.96     24.40 o 
   2   1   6      281.40      263.81      3.27 o 
   3   1   6      879.59      906.17      8.34 o 
   4   1   6      197.15      205.99      7.26 o 
   5   1   6      863.70      847.89     16.74 o 
   6   1   6      648.03      625.69     29.50 o 
   7   1   6       20.54       22.53     16.02 o 
   8   1   6       24.77       38.13     19.42 o 
  -7   2   6        8.08        3.98      7.77 o 
  -6   2   6      284.29      285.98     12.99 o 
  -5   2   6      264.37      283.69      8.01 o 
  -4   2   6      573.74      580.79      7.67 o 
  -3   2   6      312.80      343.61      4.80 o 
  -2   2   6      621.08      680.06      4.76 o 
  -1   2   6      102.95       79.27      1.22 o 
   0   2   6     9213.60     8881.37     40.96 o 
   1   2   6      103.05       81.56      1.17 o 
   2   2   6      622.87      670.67      5.31 o 
   3   2   6      315.32      343.04      6.55 o 
   4   2   6      576.57      559.09      7.82 o 
   5   2   6      263.05      283.63      9.85 o 
   6   2   6      281.99      296.98     14.75 o 
   7   2   6        7.57        6.02     30.27 o 
   8   2   6       28.42       26.21     19.17 o 
  -7   3   6        4.07       -3.55     19.94 o 
  -6   3   6       76.81       75.09      7.17 o 
  -5   3   6      427.49      404.40      8.26 o 
  -4   3   6      270.97      310.04      5.39 o 
  -3   3   6      452.73      470.61      5.65 o 
  -2   3   6      865.54      911.68      7.57 o 
  -1   3   6      521.84      534.23      3.74 o 
   0   3   6       14.87       21.11      0.68 o 
   1   3   6      521.60      539.14      4.56 o 
   2   3   6      861.33      916.74      7.97 o 
   3   3   6      456.79      474.40      7.21 o 
   4   3   6      266.75      306.61      9.44 o 
   5   3   6      424.87      408.94     12.81 o 
   6   3   6       76.94       79.03      7.87 o 
   7   3   6        3.84        7.68      8.02 o 
  -7   4   6      233.13      206.77     17.21 o 
  -6   4   6       34.10       37.04      4.50 o 
  -5   4   6      135.33      139.68      5.11 o 
  -4   4   6      105.66      100.59      3.49 o 
  -3   4   6     1426.76     1489.65     12.45 o 
  -2   4   6      749.25      809.48      7.03 o 
  -1   4   6     1032.53     1060.50      6.57 o 
   0   4   6      250.52      257.21      2.11 o 
   1   4   6     1039.84     1066.47      6.48 o 
   2   4   6      748.34      803.71      8.85 o 
   3   4   6     1422.79     1450.60     17.49 o 
   4   4   6      104.95       98.00      3.82 o 
   5   4   6      135.47      146.88      5.78 o 
   6   4   6       33.40       37.42      4.90 o 
   7   4   6      234.21      218.29     45.12 o 
  -7   5   6       29.84       37.42      7.75 o 
  -6   5   6      145.15      158.17      8.62 o 
  -5   5   6      202.12      200.24      5.72 o 
  -4   5   6      111.60      101.32      3.61 o 
  -3   5   6      505.70      466.60      5.83 o 
  -2   5   6       86.34       83.20      2.30 o 
  -1   5   6     1490.32     1675.65     11.13 o 
   0   5   6     2129.85     2039.43     11.87 o 
   1   5   6     1494.37     1687.96     11.84 o 
   2   5   6       85.62       85.11      2.50 o 
   3   5   6      501.29      457.68      6.67 o 
   4   5   6      112.38       95.46      3.90 o 
   5   5   6      200.59      207.06      6.28 o 
   6   5   6      144.62      158.79      8.24 o 
   7   5   6       29.66       26.38      4.85 o 
  -7   6   6       15.91       21.34     11.53 o 
  -6   6   6       19.96       29.47      3.49 o 
  -5   6   6      484.43      516.05     10.55 o 
  -4   6   6      796.58      797.55     11.04 o 
  -3   6   6      730.19      752.95      7.99 o 
  -2   6   6       18.94       21.32      1.53 o 
  -1   6   6       50.53       45.44      1.58 o 
   0   6   6       17.16       32.28      1.29 o 
   1   6   6       49.47       49.74      1.93 o 
   2   6   6       17.91       18.89      1.72 o 
   3   6   6      726.57      757.49     10.91 o 
   4   6   6      801.72      792.06     15.27 o 
   5   6   6      486.25      510.00     10.42 o 
   6   6   6       21.00       24.11      4.47 o 
   7   6   6       15.69       13.20      4.13 o 
  -7   7   6       25.18       16.18     11.65 o 
  -6   7   6      198.34      172.43      6.92 o 
  -5   7   6      385.65      395.69      8.77 o 
  -4   7   6      444.65      430.15      8.86 o 
  -3   7   6      219.75      242.48      4.82 o 
  -2   7   6      151.47      134.53      3.55 o 
  -1   7   6      824.50      809.95      8.55 o 
   0   7   6      186.02      180.91      3.80 o 
   1   7   6      824.59      810.68      9.01 o 
   2   7   6      150.18      137.35      3.81 o 
   3   7   6      218.78      244.09      5.76 o 
   4   7   6      444.11      419.88      8.09 o 
   5   7   6      387.03      407.57     14.35 o 
   6   7   6      196.90      189.71     16.08 o 
   7   7   6       25.03       22.27      3.18 o 
  -6   8   6       21.59       19.43      3.70 o 
  -5   8   6       21.93       20.04      3.47 o 
  -4   8   6      123.00      123.00      5.19 o 
  -3   8   6      236.60      254.11      6.31 o 
  -2   8   6      460.60      449.54      7.78 o 
  -1   8   6      303.51      300.51      6.12 o 
   0   8   6      282.15      293.62      6.60 o 
   1   8   6      303.27      308.41      5.46 o 
   2   8   6      463.51      450.30      7.70 o 
   3   8   6      238.23      260.04      7.36 o 
   4   8   6      123.88      129.71      6.85 o 
   5   8   6       22.42       25.04      4.16 o 
   6   8   6       21.94       21.78      5.03 o 
  -6   9   6      142.08      169.86      8.67 o 
  -5   9   6       42.65       46.65      4.02 o 
  -4   9   6      165.89      163.98      6.91 o 
  -3   9   6      522.98      531.35      9.16 o 
  -2   9   6      509.23      535.65     11.23 o 
  -1   9   6       37.54       41.97      4.87 o 
   0   9   6      645.06      670.66     13.14 o 
   1   9   6       36.76       38.46      4.52 o 
   2   9   6      505.87      533.79     11.71 o 
   3   9   6      524.14      518.14     12.11 o 
   4   9   6      166.34      166.66      8.31 o 
   5   9   6       42.64       53.33      4.78 o 
   6   9   6      141.83      171.65      6.91 o 
  -6  10   6        9.59       10.43      7.97 o 
  -5  10   6       24.84       24.59      4.12 o 
  -4  10   6      342.89      359.19      8.84 o 
  -3  10   6      271.04      260.78      8.07 o 
  -2  10   6       19.69       20.36      3.44 o 
  -1  10   6      353.19      405.98     18.24 o 
   0  10   6      357.69      360.23     11.97 o 
   1  10   6      351.81      401.37     12.17 o 
   2  10   6       19.93       14.72      4.70 o 
   3  10   6      271.68      266.04     10.07 o 
   4  10   6      344.58      364.91     14.19 o 
   5  10   6       25.43       24.97      4.26 o 
   6  10   6        9.57       14.08      2.79 o 
  -5  11   6       21.30       16.52      5.81 o 
  -4  11   6      246.88      242.38     11.47 o 
  -3  11   6      253.79      257.12      8.18 o 
  -2  11   6      153.50      158.43      9.49 o 
  -1  11   6       60.00       54.64      9.21 o 
   0  11   6      724.86      755.81     40.20 o 
   1  11   6       60.34       61.51      8.30 o 
   2  11   6      152.32      167.33      8.14 o 
   3  11   6      253.61      268.85      8.50 o 
   4  11   6      245.75      251.25      7.34 o 
   5  11   6       21.67       22.03      3.23 o 
  -4  12   6      183.78      174.61      8.26 o 
  -3  12   6       54.55       75.43      9.19 o 
  -2  12   6       55.80       52.00      9.82 o 
  -1  12   6      140.21      190.02     37.36 o 
   0  12   6      585.99      581.59     25.69 o 
   1  12   6      139.40      145.21     19.84 o 
   2  12   6       55.59       34.09      7.84 o 
   3  12   6       54.56       73.46      6.19 o 
   4  12   6      182.57      192.28      7.02 o 
  -4  13   6       50.60       45.49     15.08 o 
  -3  13   6       19.52       11.70      6.80 o 
  -2  13   6       76.58       69.01     10.76 o 
  -1  13   6        1.39       11.25     10.71 o 
   0  13   6        0.21       -1.06      8.76 o 
   1  13   6        1.54        3.96      9.01 o 
   2  13   6       76.14       99.68     16.77 o 
   3  13   6       19.95       18.06      4.07 o 
   4  13   6       50.10       56.15      5.33 o 
  -2  14   6       10.78       -2.22     12.96 o 
  -1  14   6       35.73        6.53     14.79 o 
   0  14   6      933.51     1013.59    108.07 o 
   1  14   6       36.06        7.96     17.65 o 
  -1  15   6      154.42       38.37     21.06 o 
   1  15   6      154.96       31.59     16.66 o 
   1   0   7     5026.40     4709.38     24.67 o 
   2   0   7       10.75        7.46      0.75 o 
   3   0   7      747.46      755.74      7.32 o 
   4   0   7       14.74       10.59      1.97 o 
   5   0   7     3841.41     3506.12     58.20 o 
   6   0   7      147.36      176.47     11.51 o 
   7   0   7       14.80        7.97      8.68 o 
   8   0   7        0.01       -6.18     16.84 o 
  -8   1   7       57.03       47.22     19.53 o 
  -7   1   7      166.15      147.13     15.20 o 
  -6   1   7      492.99      538.37     22.36 o 
  -5   1   7       73.58       78.64      6.57 o 
  -4   1   7      215.21      214.66      4.96 o 
  -3   1   7     2304.07     2255.12     18.48 o 
  -2   1   7        6.84        7.36      0.80 o 
  -1   1   7     7605.19     6817.28     35.72 o 
   0   1   7     2140.44     1996.30      9.89 o 
   1   1   7     7599.27     6876.08     33.30 o 
   2   1   7        6.58        9.79      0.92 o 
   3   1   7     2307.41     2220.62     21.98 o 
   4   1   7      214.09      212.33      4.93 o 
   5   1   7       73.22       80.76      7.44 o 
   6   1   7      491.49      522.27     26.25 o 
   7   1   7      166.30      164.41     33.57 o 
   8   1   7       58.08      100.65     21.78 o 
  -7   2   7      103.24      112.64     13.79 o 
  -6   2   7      151.14      143.88      9.99 o 
  -5   2   7      146.08      153.66      5.71 o 
  -4   2   7      155.09      198.68      4.62 o 
  -3   2   7     1014.40      973.59      9.17 o 
  -2   2   7      662.07      730.53      5.92 o 
  -1   2   7     3162.48     3133.73     16.90 o 
   0   2   7     3870.50     3988.49     19.03 o 
   1   2   7     3158.65     3121.49     15.71 o 
   2   2   7      664.85      724.85      7.58 o 
   3   2   7     1008.45      955.56     10.61 o 
   4   2   7      157.66      203.06      4.66 o 
   5   2   7      146.59      142.05      6.40 o 
   6   2   7      150.23      151.66     17.29 o 
   7   2   7      103.56      130.58     25.69 o 
  -7   3   7      415.33      452.55     23.24 o 
  -6   3   7      200.51      195.77     11.52 o 
  -5   3   7      252.87      240.15      6.57 o 
  -4   3   7      136.29      110.58      3.71 o 
  -3   3   7     1933.64     1964.07     16.14 o 
  -2   3   7      713.68      751.78      6.50 o 
  -1   3   7      696.26      685.07      4.43 o 
   0   3   7       22.61       48.01      0.91 o 
   1   3   7      699.43      675.20      4.32 o 
   2   3   7      710.83      749.25      7.23 o 
   3   3   7     1937.14     1942.18     16.83 o 
   4   3   7      134.93      103.02      5.51 o 
   5   3   7      249.76      240.80      7.92 o 
   6   3   7      199.78      180.40     11.09 o 
   7   3   7      417.06      433.71     36.54 o 
  -7   4   7       63.14       74.76     11.67 o 
  -6   4   7      216.10      204.26     10.65 o 
  -5   4   7      175.42      163.47      5.57 o 
  -4   4   7      106.95       96.88      3.76 o 
  -3   4   7       32.74       35.44      1.93 o 
  -2   4   7     1204.88     1286.54     10.11 o 
  -1   4   7     1209.36     1325.70      8.32 o 
   0   4   7     8157.70     8015.12     39.88 o 
   1   4   7     1207.58     1330.11      8.89 o 
   2   4   7     1214.53     1294.44     11.07 o 
   3   4   7       33.25       32.85      2.16 o 
   4   4   7      108.35       98.56      4.25 o 
   5   4   7      175.11      168.24      7.29 o 
   6   4   7      214.97      214.57     12.60 o 
   7   4   7       62.24       84.54     15.20 o 
  -7   5   7       48.94       61.41     11.75 o 
  -6   5   7      126.88      142.71      8.90 o 
  -5   5   7       95.88      102.78      4.45 o 
  -4   5   7      523.37      556.18      7.74 o 
  -3   5   7      309.17      327.15      4.88 o 
  -2   5   7      967.97     1058.61      9.13 o 
  -1   5   7     1876.84     2046.81     13.22 o 
   0   5   7     1018.63     1359.00      8.66 o 
   1   5   7     1874.93     2035.51     14.67 o 
   2   5   7      974.98     1044.25      9.77 o 
   3   5   7      306.80      315.19      6.32 o 
   4   5   7      521.03      547.65     12.66 o 
   5   5   7       96.38      100.26      4.84 o 
   6   5   7      126.69      135.66      7.74 o 
   7   5   7       49.77       57.85      7.59 o 
  -7   6   7       86.65       76.30     14.50 o 
  -6   6   7       36.35       38.72      3.61 o 
  -5   6   7        0.45        4.86      2.47 o 
  -4   6   7      141.23      134.85      4.48 o 
  -3   6   7     1580.01     1594.66     13.53 o 
  -2   6   7      354.93      328.17      4.50 o 
  -1   6   7      498.05      485.64      5.25 o 
   0   6   7      779.26      880.94      7.25 o 
   1   6   7      499.62      489.35      6.62 o 
   2   6   7      356.82      328.03      7.52 o 
   3   6   7     1574.68     1584.50     17.41 o 
   4   6   7      141.68      140.01      5.05 o 
   5   6   7        0.38        8.18      2.78 o 
   6   6   7       37.24       36.10      5.24 o 
   7   6   7       87.51       88.44      7.47 o 
  -7   7   7       36.39       27.51     12.16 o 
  -6   7   7       58.93       37.73      4.28 o 
  -5   7   7      213.64      211.96      6.88 o 
  -4   7   7      945.18      997.57     16.06 o 
  -3   7   7       67.43       55.99      2.84 o 
  -2   7   7       59.42       62.96      2.45 o 
  -1   7   7       18.29       16.99      1.39 o 
   0   7   7       42.51       31.70      2.18 o 
   1   7   7       18.01       16.57      1.65 o 
   2   7   7       58.72       64.08      2.64 o 
   3   7   7       67.39       61.69      3.36 o 
   4   7   7      939.35      978.25     18.74 o 
   5   7   7      211.97      211.84      7.76 o 
   6   7   7       59.87       40.78      5.17 o 
   7   7   7       36.35       43.19      3.66 o 
  -6   8   7      218.99      222.72     21.21 o 
  -5   8   7        9.97       10.79      2.87 o 
  -4   8   7      275.38      253.20      9.64 o 
  -3   8   7       96.63      105.58      3.90 o 
  -2   8   7       35.13       28.63      2.39 o 
  -1   8   7      272.74      251.10      5.42 o 
   0   8   7      968.05     1021.81     14.91 o 
   1   8   7      271.62      250.73      5.38 o 
   2   8   7       34.93       32.70      2.70 o 
   3   8   7       95.92      108.55      5.42 o 
   4   8   7      277.94      246.33     12.23 o 
   5   8   7       10.57       12.78      3.78 o 
   6   8   7      219.62      227.18      7.53 o 
  -6   9   7        5.03        2.53      3.72 o 
  -5   9   7      141.02      138.47      7.06 o 
  -4   9   7      305.69      315.22      8.05 o 
  -3   9   7      508.42      504.84     10.81 o 
  -2   9   7      616.95      669.54     10.54 o 
  -1   9   7       57.56       50.57      4.53 o 
   0   9   7       57.91       61.58      4.50 o 
   1   9   7       55.74       44.36      5.04 o 
   2   9   7      616.07      647.49     14.73 o 
   3   9   7      507.58      491.31     10.89 o 
   4   9   7      307.29      312.32     17.13 o 
   5   9   7      141.07      150.20     11.16 o 
   6   9   7        5.09        3.48      2.65 o 
  -6  10   7       66.98       80.14     14.41 o 
  -5  10   7      107.94      124.74      7.32 o 
  -4  10   7      135.97      132.33      6.86 o 
  -3  10   7      508.45      491.28     10.64 o 
  -2  10   7      125.09      130.88      5.84 o 
  -1  10   7      152.48      162.05      9.59 o 
   0  10   7      277.48      366.56     13.04 o 
   1  10   7      152.18      149.73      9.42 o 
   2  10   7      125.45      131.66      8.56 o 
   3  10   7      504.56      499.52     22.14 o 
   4  10   7      136.48      139.84     10.49 o 
   5  10   7      108.75      135.30      5.77 o 
   6  10   7       67.20       86.59      4.84 o 
  -5  11   7       29.87       26.96      8.13 o 
  -4  11   7       48.45       57.34      4.93 o 
  -3  11   7      230.37      207.95      7.39 o 
  -2  11   7       38.29       39.15      5.58 o 
  -1  11   7      313.61      355.74     16.92 o 
   0  11   7      849.88      811.96     43.41 o 
   1  11   7      313.07      327.88     17.13 o 
   2  11   7       38.68       37.80      4.83 o 
   3  11   7      232.32      218.10      9.50 o 
   4  11   7       48.07       52.80      4.00 o 
   5  11   7       29.00       35.03      3.69 o 
  -4  12   7       11.66       18.70      6.15 o 
  -3  12   7      183.67      162.68     15.43 o 
  -2  12   7      235.32      215.20     15.70 o 
  -1  12   7      343.66      327.80     24.92 o 
   0  12   7       25.64       20.97      9.48 o 
   1  12   7      343.83      275.21     21.26 o 
   2  12   7      233.12      231.56     13.25 o 
   3  12   7      183.78      189.53      9.01 o 
   4  12   7       12.17        7.75      2.82 o 
  -4  13   7        9.17        6.12     13.52 o 
  -3  13   7       47.16       11.67     13.31 o 
  -2  13   7      175.84      177.92     28.33 o 
  -1  13   7       25.74       18.73     12.80 o 
   0  13   7       48.51       28.55     11.35 o 
   1  13   7       25.76       16.40      9.91 o 
   2  13   7      175.35      171.09     20.23 o 
   3  13   7       46.77       57.94      5.94 o 
   4  13   7        8.57       12.54      3.49 o 
  -2  14   7       11.47       -4.52     12.36 o 
  -1  14   7       54.40       25.38     22.54 o 
   0  14   7      123.09      151.65     29.23 o 
   1  14   7       54.86       43.89     38.12 o 
   2  14   7       11.31       31.89     22.59 o 
   0  15   7       63.13       15.22     12.72 o 
   0   0   8      211.46      301.71      3.56 o 
   1   0   8     1355.97     1150.06      7.75 o 
   2   0   8     1094.21     1162.47      7.70 o 
   3   0   8       32.19       53.69      2.20 o 
   4   0   8      147.89      155.41      4.90 o 
   5   0   8     1621.26     1552.60     41.40 o 
   6   0   8      205.07      188.57     12.86 o 
   7   0   8      142.04      124.87     14.16 o 
  -7   1   8      657.46      680.93     38.38 o 
  -6   1   8      109.09      119.94     11.41 o 
  -5   1   8     1315.50     1317.21     37.06 o 
  -4   1   8       81.85       88.54      3.23 o 
  -3   1   8      224.14      217.92      3.85 o 
  -2   1   8      956.82      964.34      7.06 o 
  -1   1   8     1627.52     1441.15      8.20 o 
   0   1   8     1224.03     1161.96      6.63 o 
   1   1   8     1631.85     1445.90      8.12 o 
   2   1   8      959.82      962.14      7.80 o 
   3   1   8      223.51      217.35      4.34 o 
   4   1   8       82.28       86.46      3.73 o 
   5   1   8     1318.30     1310.07     22.48 o 
   6   1   8      109.02      121.32     12.66 o 
   7   1   8      656.38      656.89     38.43 o 
  -7   2   8      158.71      184.94     16.23 o 
  -6   2   8      238.75      224.47     12.17 o 
  -5   2   8      112.12      121.28      5.28 o 
  -4   2   8       98.72      105.57      3.67 o 
  -3   2   8      664.17      687.06      7.32 o 
  -2   2   8       72.14       73.88      1.73 o 
  -1   2   8     4070.99     4130.87     20.67 o 
   0   2   8        5.47        8.14      0.58 o 
   1   2   8     4085.86     4122.61     20.84 o 
   2   2   8       74.52       74.68      1.98 o 
   3   2   8      664.11      682.35      9.71 o 
   4   2   8      101.71      105.23      4.54 o 
   5   2   8      110.35      117.38      9.33 o 
   6   2   8      237.14      232.84     15.70 o 
   7   2   8      157.30      144.31     25.52 o 
  -7   3   8      134.37      153.95     25.59 o 
  -6   3   8      145.11      146.27     12.48 o 
  -5   3   8       15.51       15.93      3.45 o 
  -4   3   8      194.73      184.32      4.91 o 
  -3   3   8      402.63      405.19      5.19 o 
  -2   3   8      334.29      319.59      3.69 o 
  -1   3   8      206.68      231.66      2.26 o 
   0   3   8     1230.20     1046.62      6.27 o 
   1   3   8      208.18      232.76      2.44 o 
   2   3   8      336.85      320.74      5.36 o 
   3   3   8      407.67      399.24      6.04 o 
   4   3   8      191.33      192.95      6.76 o 
   5   3   8       15.24       15.58      3.51 o 
   6   3   8      145.05      154.10     10.40 o 
   7   3   8      132.62      135.52     24.31 o 
  -7   4   8       19.00       23.17     11.43 o 
  -6   4   8        3.89       -1.22      4.00 o 
  -5   4   8      251.13      264.83      7.05 o 
  -4   4   8       33.27       33.14      2.51 o 
  -3   4   8      152.69      144.29      3.27 o 
  -2   4   8      387.22      471.83      5.08 o 
  -1   4   8     2530.95     2562.10     15.41 o 
   0   4   8     4079.38     4025.64     21.85 o 
   1   4   8     2521.20     2561.94     16.13 o 
   2   4   8      394.54      470.11      6.35 o 
   3   4   8      149.71      140.48      3.85 o 
   4   4   8       33.80       28.30      2.64 o 
   5   4   8      250.26      244.36      8.24 o 
   6   4   8        4.01        0.03      3.79 o 
   7   4   8       18.67       13.45      6.37 o 
  -7   5   8       10.24        6.27      7.43 o 
  -6   5   8      512.20      515.83     12.27 o 
  -5   5   8       76.69       78.77      3.86 o 
  -4   5   8      182.44      181.73      4.93 o 
  -3   5   8      925.46      971.87      9.56 o 
  -2   5   8     1706.11     1743.50     13.49 o 
  -1   5   8     1442.23     1474.55     10.41 o 
   0   5   8     1773.37     1886.06     12.93 o 
   1   5   8     1444.01     1463.27     10.72 o 
   2   5   8     1707.87     1722.56     13.89 o 
   3   5   8      923.63      972.63     12.42 o 
   4   5   8      180.35      179.02      5.21 o 
   5   5   8       78.86       76.11      4.72 o 
   6   5   8      508.67      516.24     14.02 o 
   7   5   8        9.99        8.62     13.87 o 
  -6   6   8      190.76      181.24      6.48 o 
  -5   6   8      340.48      376.91      8.56 o 
  -4   6   8     1199.55     1192.79     13.55 o 
  -3   6   8       10.79       20.47      1.85 o 
  -2   6   8       39.97       43.31      1.95 o 
  -1   6   8      647.70      640.65      6.31 o 
   0   6   8      963.08     1094.12     10.03 o 
   1   6   8      650.76      653.92      7.52 o 
   2   6   8       39.82       42.12      2.29 o 
   3   6   8       10.78       19.17      4.08 o 
   4   6   8     1199.61     1194.46     23.51 o 
   5   6   8      339.54      372.52      9.00 o 
   6   6   8      191.16      175.92      8.79 o 
   7   6   8      107.85      109.79      8.27 o 
  -7   7   8       24.61       14.47     11.60 o 
  -6   7   8       13.08       11.56      3.30 o 
  -5   7   8       65.34       55.73      3.95 o 
  -4   7   8      346.22      324.81      8.01 o 
  -3   7   8      546.75      598.41      9.68 o 
  -2   7   8      249.23      247.61      4.79 o 
  -1   7   8      189.87      207.28      3.66 o 
   0   7   8        2.16        2.08      1.54 o 
   1   7   8      187.95      209.36      4.78 o 
   2   7   8      249.99      260.90      5.58 o 
   3   7   8      548.86      598.09     12.31 o 
   4   7   8      345.57      339.65     10.73 o 
   5   7   8       66.96       50.40      5.28 o 
   6   7   8       12.28       13.66      5.40 o 
   7   7   8       25.12       32.94      4.81 o 
  -6   8   8      208.49      253.66     13.68 o 
  -5   8   8      101.81      106.80      7.19 o 
  -4   8   8      385.26      371.94      8.83 o 
  -3   8   8      125.88      126.48      4.15 o 
  -2   8   8     1084.09     1107.45     13.18 o 
  -1   8   8      603.25      613.32      9.93 o 
   0   8   8      459.25      413.56     12.45 o 
   1   8   8      600.38      638.71      9.78 o 
   2   8   8     1084.67     1100.86     15.24 o 
   3   8   8      124.87      130.48      4.59 o 
   4   8   8      385.93      385.09      8.94 o 
   5   8   8      103.00      106.47      6.71 o 
   6   8   8      208.28      268.56     11.46 o 
  -6   9   8        4.06        3.83      6.88 o 
  -5   9   8       35.85       34.47      5.19 o 
  -4   9   8       41.95       40.32      3.94 o 
  -3   9   8        5.71        6.98      2.39 o 
  -2   9   8      321.47      338.35      8.54 o 
  -1   9   8       42.51       43.47      4.33 o 
   0   9   8       37.22       51.90      4.66 o 
   1   9   8       44.07       40.80      4.84 o 
   2   9   8      323.92      346.92      7.70 o 
   3   9   8        6.36        8.73      3.18 o 
   4   9   8       42.00       48.29      5.00 o 
   5   9   8       36.73       30.93      3.60 o 
   6   9   8        4.13        0.12      3.96 o 
  -5  10   8        3.17        7.33      3.61 o 
  -4  10   8      121.89      126.43      6.44 o 
  -3  10   8      244.28      250.62      7.43 o 
  -2  10   8       51.26       59.07      4.31 o 
  -1  10   8       85.93       96.97      7.72 o 
   0  10   8     1271.52     1290.53     32.12 o 
   1  10   8       86.14      100.39      9.84 o 
   2  10   8       52.76       60.81      5.34 o 
   3  10   8      243.72      248.49      8.16 o 
   4  10   8      121.55      125.82      9.04 o 
   5  10   8        3.34        2.00      2.70 o 
  -5  11   8       12.49        8.79     12.58 o 
  -4  11   8        1.56        8.90      3.32 o 
  -3  11   8       53.49       45.45      5.26 o 
  -2  11   8      102.73      110.93     11.18 o 
  -1  11   8      293.45      336.04     16.65 o 
   0  11   8      171.92      156.07     22.86 o 
   1  11   8      289.57      296.31     16.44 o 
   2  11   8      104.09      124.06      7.80 o 
   3  11   8       54.40       54.54      5.19 o 
   4  11   8        1.47        2.16      2.73 o 
   5  11   8       12.05       20.26      3.31 o 
  -4  12   8       64.88       60.43     16.86 o 
  -3  12   8      158.67      184.49     14.75 o 
  -2  12   8      215.72      161.63     14.29 o 
  -1  12   8      289.95      318.10     52.52 o 
   0  12   8       29.07       25.26      9.58 o 
   1  12   8      288.62      347.84     25.71 o 
   2  12   8      215.94      211.00     12.53 o 
   3  12   8      159.88      177.45     15.66 o 
   4  12   8       65.30       75.66      5.01 o 
  -3  13   8        6.42        6.66     10.91 o 
  -2  13   8       21.68       -2.83     12.74 o 
  -1  13   8      123.90      115.59     21.46 o 
   0  13   8       12.41       27.81      9.54 o 
   1  13   8      124.12       79.36     17.73 o 
   2  13   8       21.89       26.41     10.84 o 
  -1  14   8       76.71       80.55     43.78 o 
   0  14   8       12.69       16.72     13.83 o 
   1  14   8       77.99      150.63     36.79 o 
   2  14   8      106.58      152.08     37.76 o 
   1   0   9      400.42      377.27      3.25 o 
   2   0   9      908.32      872.59      7.33 o 
   3   0   9     1460.68     1387.21     15.05 o 
   4   0   9       98.63       95.58      4.83 o 
   5   0   9      161.49      174.72     11.49 o 
   6   0   9       25.83       29.85      7.18 o 
   7   0   9       49.52       43.64     10.79 o 
  -7   1   9      263.39      268.19     39.50 o 
  -6   1   9       71.62       57.73     10.29 o 
  -5   1   9      635.80      627.99     16.94 o 
  -4   1   9      350.56      342.88      7.26 o 
  -3   1   9      144.83      138.93      3.26 o 
  -2   1   9      887.12      825.31      6.60 o 
  -1   1   9      135.49      132.35      1.92 o 
   0   1   9     2751.67     2919.54     15.50 o 
   1   1   9      135.49      129.07      1.79 o 
   2   1   9      879.86      821.55      6.54 o 
   3   1   9      143.80      134.67      3.36 o 
   4   1   9      350.84      334.52      6.64 o 
   5   1   9      640.88      613.88     15.93 o 
   6   1   9       71.17       74.40     13.18 o 
   7   1   9      264.05      279.14     26.63 o 
  -7   2   9      189.03      222.56     17.47 o 
  -6   2   9       77.36       69.51     10.15 o 
  -5   2   9        4.99        5.54      2.28 o 
  -4   2   9       44.56       59.01      2.91 o 
  -3   2   9      759.10      730.31      7.51 o 
  -2   2   9       51.14       60.25      1.55 o 
  -1   2   9      931.13     1000.53      6.35 o 
   0   2   9       32.86       13.88      0.69 o 
   1   2   9      939.28     1007.73      5.75 o 
   2   2   9       50.93       65.07      2.41 o 
   3   2   9      757.86      724.32     12.16 o 
   4   2   9       45.38       57.40      3.31 o 
   5   2   9        4.94        9.87      3.39 o 
   6   2   9       77.66       71.81      6.26 o 
   7   2   9      188.77      190.10     36.84 o 
  -7   3   9      184.40      205.27     16.75 o 
  -6   3   9       85.38       93.94      9.33 o 
  -5   3   9      122.94      106.01      4.45 o 
  -4   3   9       71.27       62.37      2.94 o 
  -3   3   9     1477.16     1482.25     12.70 o 
  -2   3   9       39.17       32.62      1.28 o 
  -1   3   9     3160.68     3322.58     18.42 o 
   0   3   9     1719.13     1843.33     10.35 o 
   1   3   9     3156.37     3281.58     19.44 o 
   2   3   9       39.80       31.75      1.71 o 
   3   3   9     1478.06     1465.21     13.21 o 
   4   3   9       72.37       69.75      4.19 o 
   5   3   9      124.48      106.11      6.68 o 
   6   3   9       85.97       87.72      8.46 o 
   7   3   9      182.49      198.93     46.27 o 
  -7   4   9       77.68       77.82     11.60 o 
  -6   4   9       14.08        8.98      4.34 o 
  -5   4   9       84.76       90.59      4.34 o 
  -4   4   9       29.78       26.25      2.34 o 
  -3   4   9       58.10       60.90      2.35 o 
  -2   4   9      277.99      321.72      3.89 o 
  -1   4   9     1963.78     2067.58     13.29 o 
   0   4   9      204.62      223.97      2.42 o 
   1   4   9     1955.47     2065.64     14.36 o 
   2   4   9      273.06      318.56      5.15 o 
   3   4   9       56.34       58.97      2.60 o 
   4   4   9       30.49       29.00      3.06 o 
   5   4   9       83.81       90.44      5.27 o 
   6   4   9       14.35       13.78      4.22 o 
   7   4   9       76.35       65.77      7.11 o 
  -6   5   9        5.15        3.45      3.11 o 
  -5   5   9       34.37       40.03      2.86 o 
  -4   5   9      252.21      247.63      5.80 o 
  -3   5   9      427.77      419.00      5.61 o 
  -2   5   9      148.47      142.47      2.91 o 
  -1   5   9      836.85      948.37      7.63 o 
   0   5   9      581.72      662.64      5.72 o 
   1   5   9      838.13      937.48      8.85 o 
   2   5   9      147.04      147.38      3.26 o 
   3   5   9      429.25      424.27      7.23 o 
   4   5   9      253.50      243.57      6.19 o 
   5   5   9       34.21       35.11      3.83 o 
   6   5   9        5.31        8.95      4.01 o 
   7   5   9       17.17       10.61      9.89 o 
  -6   6   9      183.57      171.91      8.27 o 
  -5   6   9       74.57       81.61      4.18 o 
  -4   6   9      771.76      782.39     10.21 o 
  -3   6   9       46.37       38.03      2.32 o 
  -2   6   9     1197.32     1285.09     11.41 o 
  -1   6   9      984.25     1032.96      9.07 o 
   0   6   9     1220.55     1223.19     11.75 o 
   1   6   9      980.72     1058.04     11.46 o 
   2   6   9     1200.62     1297.93     14.33 o 
   3   6   9       46.65       43.99      3.17 o 
   4   6   9      770.50      776.05     15.65 o 
   5   6   9       74.25       75.70      6.26 o 
   6   6   9      183.06      179.52      8.38 o 
   7   6   9       31.62       36.76      5.34 o 
  -6   7   9       10.76       11.01      3.90 o 
  -5   7   9      141.60      153.87      5.71 o 
  -4   7   9      555.67      509.12      9.46 o 
  -3   7   9      512.70      484.47      7.60 o 
  -2   7   9      952.12      984.03     10.65 o 
  -1   7   9      271.56      257.08      4.17 o 
   0   7   9      232.07      269.94      5.88 o 
   1   7   9      273.11      263.95      5.21 o 
   2   7   9      949.86      980.78     11.77 o 
   3   7   9      515.62      495.01      9.15 o 
   4   7   9      560.03      502.36     14.50 o 
   5   7   9      140.77      153.37      7.82 o 
   6   7   9       10.85       18.91      3.23 o 
  -6   8   9       14.65       25.53     15.27 o 
  -5   8   9      176.58      175.87      6.47 o 
  -4   8   9      391.98      384.28      8.83 o 
  -3   8   9      290.39      283.56      7.52 o 
  -2   8   9       58.91       51.52      2.72 o 
  -1   8   9      473.03      474.50      8.48 o 
   0   8   9        0.37        4.16      2.38 o 
   1   8   9      471.74      463.66     10.19 o 
   2   8   9       57.83       55.23      3.70 o 
   3   8   9      290.79      277.89      9.43 o 
   4   8   9      393.90      396.42     13.02 o 
   5   8   9      175.54      166.20      8.42 o 
   6   8   9       15.34       15.70      3.09 o 
  -6   9   9       11.95       22.59     12.72 o 
  -5   9   9       42.89       48.49      4.65 o 
  -4   9   9       32.39       32.56      3.82 o 
  -3   9   9       49.38       51.45      3.61 o 
  -2   9   9      285.96      304.98      7.93 o 
  -1   9   9      569.77      536.36     13.90 o 
   0   9   9       17.05       19.23      4.31 o 
   1   9   9      573.54      565.40     15.90 o 
   2   9   9      286.09      296.79      8.88 o 
   3   9   9       48.97       54.38      3.81 o 
   4   9   9       31.99       36.89      3.79 o 
   5   9   9       41.78       45.78      4.31 o 
   6   9   9       12.32       10.25      8.99 o 
  -5  10   9       33.67       43.90      7.45 o 
  -4  10   9      125.87      123.08      5.60 o 
  -3  10   9      204.36      201.16      7.26 o 
  -2  10   9      248.11      241.25      9.01 o 
  -1  10   9       59.91       67.55      8.11 o 
   0  10   9      138.81      140.55      9.53 o 
   1  10   9       58.64       69.98      8.05 o 
   2  10   9      248.74      233.70      9.15 o 
   3  10   9      204.95      213.72      8.60 o 
   4  10   9      126.96      132.36      6.98 o 
   5  10   9       34.48       60.22      4.26 o 
  -5  11   9        0.57       10.35     13.20 o 
  -4  11   9       24.77       20.80      5.96 o 
  -3  11   9       52.57       67.09      6.64 o 
  -2  11   9      338.08      309.10     16.38 o 
  -1  11   9      134.47      128.34     11.28 o 
   0  11   9       72.18       57.62     11.27 o 
   1  11   9      134.19      111.14     15.33 o 
   2  11   9      337.01      321.04     13.67 o 
   3  11   9       51.52       62.84      6.45 o 
   4  11   9       24.61       22.24      3.46 o 
   5  11   9        0.56       -0.05      2.37 o 
  -4  12   9      227.23      256.65     24.94 o 
  -3  12   9       21.04       10.00      7.07 o 
  -2  12   9      588.60      555.79     23.95 o 
  -1  12   9       67.02       67.39     29.97 o 
   0  12   9        1.48        5.38      7.55 o 
   1  12   9       65.77       65.68     12.04 o 
   2  12   9      588.19      587.43     17.58 o 
   3  12   9       21.20       25.13      4.24 o 
   4  12   9      226.97      262.64     18.24 o 
  -3  13   9      183.11      212.42     23.70 o 
  -1  13   9       73.14       63.94     18.17 o 
   0  13   9        1.64        0.73      8.22 o 
   1  13   9       73.23       70.36     13.05 o 
   2  13   9       91.18       94.65     15.43 o 
   3  13   9      181.58      178.26     10.09 o 
  -2  14   9        3.49       -4.11     12.09 o 
  -1  14   9       51.54       16.08     16.52 o 
   0  14   9        8.48       19.80     13.87 o 
   1  14   9       51.00       32.42     15.13 o 
   2  14   9        3.24       14.99     18.22 o 
   0   0  10     3006.31     2755.48     21.89 o 
   1   0  10     4131.15     3853.79     21.36 o 
   2   0  10     1230.99     1290.98     10.16 o 
   3   0  10       12.44        9.45      1.49 o 
   4   0  10      339.19      363.53     10.51 o 
   5   0  10      160.65      158.68     12.68 o 
   6   0  10       87.12       92.75     15.26 o 
   7   0  10        8.50        6.47      7.69 o 
  -7   1  10      334.26      369.50     45.95 o 
  -6   1  10      118.69      136.65     17.77 o 
  -5   1  10       33.37       33.37      3.06 o 
  -4   1  10       66.63       72.87      3.22 o 
  -3   1  10       38.41       29.75      1.65 o 
  -2   1  10      273.00      272.92      4.53 o 
  -1   1  10     1348.89     1330.62      8.29 o 
   0   1  10     1806.22     1753.29     11.95 o 
   1   1  10     1349.26     1326.54      7.94 o 
   2   1  10      276.83      282.03      3.69 o 
   3   1  10       39.39       29.23      1.53 o 
   4   1  10       68.47       73.27      3.89 o 
   5   1  10       33.63       38.16      4.71 o 
   6   1  10      117.10      107.55     11.31 o 
   7   1  10      336.49      348.97     32.43 o 
  -7   2  10       94.49      117.54     13.49 o 
  -6   2  10      131.22      163.67     21.11 o 
  -5   2  10       40.16       30.16      3.05 o 
  -4   2  10      213.30      216.46      4.69 o 
  -3   2  10      207.76      255.71      3.98 o 
  -2   2  10      137.44      122.95      2.24 o 
  -1   2  10      984.35     1057.52      6.79 o 
   0   2  10     1541.76     1467.55      8.81 o 
   1   2  10      977.89     1064.31      7.25 o 
   2   2  10      140.50      129.87      3.94 o 
   3   2  10      208.86      250.14      4.38 o 
   4   2  10      214.99      212.29      6.13 o 
   5   2  10       40.44       37.86      5.33 o 
   6   2  10      132.10      142.01      8.89 o 
   7   2  10       94.84      114.87     13.56 o 
  -7   3  10        9.21       18.11      8.26 o 
  -6   3  10      107.89      109.18      8.77 o 
  -5   3  10      240.81      243.61      6.81 o 
  -4   3  10      181.75      201.85      4.62 o 
  -3   3  10      329.27      352.55      6.00 o 
  -2   3  10     1135.80     1138.13      9.23 o 
  -1   3  10     2371.96     2586.39     15.84 o 
   0   3  10       33.73       31.70      1.02 o 
   1   3  10     2386.77     2602.14     17.14 o 
   2   3  10     1138.12     1135.04     10.63 o 
   3   3  10      329.95      346.55      7.98 o 
   4   3  10      182.75      202.78      7.64 o 
   5   3  10      239.67      247.43     10.45 o 
   6   3  10      107.33      101.27      6.80 o 
   7   3  10        9.11        8.64     18.73 o 
  -7   4  10       26.52       23.56      8.46 o 
  -6   4  10        3.29        5.73      3.88 o 
  -5   4  10      200.71      188.00      7.48 o 
  -4   4  10      277.94      271.53      5.64 o 
  -3   4  10       54.29       51.59      2.20 o 
  -2   4  10      966.33     1062.44      9.07 o 
  -1   4  10     1551.87     1625.78     11.56 o 
   0   4  10      525.66      603.50      4.88 o 
   1   4  10     1559.32     1616.82     12.01 o 
   2   4  10      968.75     1051.98     10.53 o 
   3   4  10       54.35       51.77      2.77 o 
   4   4  10      274.92      266.31      6.65 o 
   5   4  10      201.36      188.56      6.65 o 
   6   4  10        3.10       -0.90      4.43 o 
   7   4  10       26.61       28.11      5.37 o 
  -6   5  10       21.19       21.19      3.85 o 
  -5   5  10      513.65      486.02      8.13 o 
  -4   5  10       96.81       93.66      3.62 o 
  -3   5  10      339.75      343.62      5.02 o 
  -2   5  10      121.13      115.84      2.88 o 
  -1   5  10      760.28      826.30      7.03 o 
   0   5  10      450.11      483.61      4.85 o 
   1   5  10      758.15      835.46      8.38 o 
   2   5  10      122.99      117.16      4.22 o 
   3   5  10      340.89      343.68      9.00 o 
   4   5  10       97.31       92.14      4.51 o 
   5   5  10      514.79      501.55     10.17 o 
   6   5  10       22.14       21.32      4.48 o 
   7   5  10        3.99        8.42      8.27 o 
  -6   6  10       32.75       35.81      5.01 o 
  -5   6  10        4.85        6.68      2.55 o 
  -4   6  10       23.82       26.42      2.36 o 
  -3   6  10       22.68       25.02      2.22 o 
  -2   6  10      286.02      254.87      4.20 o 
  -1   6  10      420.43      489.41      5.35 o 
   0   6  10      166.69      194.48      3.68 o 
   1   6  10      421.66      482.07      6.71 o 
   2   6  10      286.29      260.35      5.84 o 
   3   6  10       22.35       23.26      2.89 o 
   4   6  10       23.81       25.23      3.34 o 
   5   6  10        4.91        8.72      2.87 o 
   6   6  10       32.31       40.60      4.06 o 
   7   6  10       19.12       18.31      4.30 o 
  -6   7  10       63.67       78.00      6.87 o 
  -5   7  10       34.66       34.82      3.57 o 
  -4   7  10      633.94      604.48      9.38 o 
  -3   7  10       80.42       79.49      3.61 o 
  -2   7  10      232.30      271.54      4.82 o 
  -1   7  10      193.37      185.59      3.71 o 
   0   7  10        1.01        0.00      1.56 o 
   1   7  10      193.99      191.62      4.63 o 
   2   7  10      233.56      280.10      7.71 o 
   3   7  10       79.35       79.14      4.70 o 
   4   7  10      635.54      606.40     21.09 o 
   5   7  10       35.50       36.10      4.40 o 
   6   7  10       63.48       93.50      5.26 o 
  -6   8  10      291.50      278.34     18.04 o 
  -5   8  10      156.94      141.23      5.92 o 
  -4   8  10       79.27       83.18      4.40 o 
  -3   8  10       58.59       61.75      3.39 o 
  -2   8  10      684.47      696.38      8.97 o 
  -1   8  10       96.51       92.64      4.49 o 
   0   8  10     2658.67     2773.60     37.58 o 
   1   8  10       98.43       91.99      4.56 o 
   2   8  10      682.59      695.79     16.57 o 
   3   8  10       58.06       55.22      3.63 o 
   4   8  10       80.17       85.83      4.69 o 
   5   8  10      157.28      138.79      6.07 o 
   6   8  10      287.12      298.03     12.87 o 
  -6   9  10       68.72       53.73     13.89 o 
  -5   9  10      107.40       84.14      7.18 o 
  -4   9  10       32.59       34.86      3.74 o 
  -3   9  10      500.70      497.05      8.67 o 
  -2   9  10      596.51      581.58     11.69 o 
  -1   9  10      274.94      296.91     10.17 o 
   0   9  10       41.93       58.74      6.54 o 
   1   9  10      277.89      295.92     11.63 o 
   2   9  10      593.54      570.85     20.15 o 
   3   9  10      502.99      492.14     12.28 o 
   4   9  10       33.21       33.10      3.69 o 
   5   9  10      107.84      105.13     12.45 o 
   6   9  10       69.47       72.82      4.79 o 
  -5  10  10        9.83       11.12      5.54 o 
  -4  10  10      114.56       99.60      7.55 o 
  -3  10  10       51.25       50.43      5.32 o 
  -2  10  10      273.79      279.59     10.58 o 
  -1  10  10      278.01      334.94     13.90 o 
   0  10  10      192.00      195.43     10.98 o 
   1  10  10      277.95      341.11     12.81 o 
   2  10  10      274.45      292.02     16.09 o 
   3  10  10       52.26       55.23      4.50 o 
   4  10  10      114.51      106.95      5.34 o 
   5  10  10       10.19        9.54      2.95 o 
  -5  11  10      174.54      176.71     19.88 o 
  -4  11  10       20.54        4.15      5.52 o 
  -3  11  10       38.99       41.02      6.17 o 
  -2  11  10       87.50      116.27     11.47 o 
  -1  11  10      602.91      626.46     25.03 o 
   0  11  10      378.25      361.82     23.00 o 
   1  11  10      602.33      614.84     23.29 o 
   2  11  10       88.09      107.76     13.37 o 
   3  11  10       39.53       64.07      8.91 o 
   4  11  10       20.27       19.99      4.42 o 
  -4  12  10       28.99       23.39     14.94 o 
  -3  12  10       43.73       50.91      9.91 o 
  -2  12  10       66.90       51.93     10.11 o 
  -1  12  10      148.30      126.87     14.55 o 
   0  12  10      224.47      239.41     19.99 o 
   1  12  10      148.44      129.41     21.79 o 
   2  12  10       67.20       81.25      6.64 o 
   3  12  10       42.71       69.84      6.56 o 
   4  12  10       29.34       38.16      3.74 o 
  -3  13  10       51.54        7.16     12.87 o 
  -2  13  10       27.42        5.07     17.28 o 
  -1  13  10        4.40       -5.39     12.85 o 
   0  13  10      203.01      251.39     19.41 o 
   1  13  10        4.49        4.18      7.63 o 
   2  13  10       26.63       25.59     10.62 o 
   3  13  10       51.99       65.67      6.09 o 
  -2  14  10      246.19      263.16     67.02 o 
  -1  14  10       38.41       40.29     31.85 o 
   0  14  10       13.57       17.72     13.54 o 
   1  14  10       37.63       54.69     22.67 o 
   2  14  10      246.69      315.17     47.28 o 
   1   0  11      516.84      524.87      4.61 o 
   2   0  11       54.59       49.72      1.65 o 
   3   0  11     2508.92     2513.28     19.94 o 
   4   0  11      232.32      284.26      6.06 o 
   5   0  11      432.70      413.10     12.53 o 
   6   0  11      591.13      554.54     19.86 o 
   7   0  11       64.38       56.16     11.15 o 
  -7   1  11        5.30        0.66      7.35 o 
  -6   1  11      141.94      146.39     11.60 o 
  -5   1  11      314.44      309.98     12.61 o 
  -4   1  11      118.73      106.68      4.11 o 
  -3   1  11       73.47       61.39      2.05 o 
  -2   1  11      632.87      631.75      6.05 o 
  -1   1  11     1076.62     1029.87      7.49 o 
   0   1  11      900.20      810.85      6.35 o 
   1   1  11     1085.38     1034.32      8.23 o 
   2   1  11      635.20      631.69      6.14 o 
   3   1  11       73.30       59.96      1.96 o 
   4   1  11      117.12      117.49      5.07 o 
   5   1  11      310.24      302.27      9.63 o 
   6   1  11      140.46      147.04     11.81 o 
   7   1  11        5.40       21.40     15.51 o 
  -7   2  11      143.44      145.46     28.92 o 
  -6   2  11      272.75      255.41     15.65 o 
  -5   2  11      180.21      171.11      7.83 o 
  -4   2  11       43.94       42.11      2.47 o 
  -3   2  11       52.23       65.58      2.26 o 
  -2   2  11      420.33      394.90      4.69 o 
  -1   2  11     2542.89     2514.27     16.92 o 
   0   2  11      229.87      214.98      2.43 o 
   1   2  11     2541.19     2515.36     20.38 o 
   2   2  11      420.18      389.66      5.71 o 
   3   2  11       51.78       64.47      2.43 o 
   4   2  11       43.37       42.83      3.13 o 
   5   2  11      179.93      177.30      9.86 o 
   6   2  11      271.19      259.47     10.74 o 
   7   2  11      144.12      146.33     25.64 o 
  -7   3  11      126.04      119.69     27.42 o 
  -6   3  11      137.25      120.16      9.33 o 
  -5   3  11      250.83      235.72      5.57 o 
  -4   3  11      177.92      169.48      4.70 o 
  -3   3  11     1968.26     1925.52     16.53 o 
  -2   3  11      412.62      423.36      4.80 o 
  -1   3  11      376.93      429.25      4.10 o 
   0   3  11     1649.45     1753.33     11.54 o 
   1   3  11      374.41      421.45      5.28 o 
   2   3  11      418.03      423.83      6.35 o 
   3   3  11     1963.60     1924.59     18.55 o 
   4   3  11      177.47      178.98      5.25 o 
   5   3  11      250.67      217.68      8.70 o 
   6   3  11      136.39      140.31      7.87 o 
   7   3  11      124.18      126.61     24.99 o 
  -7   4  11      128.31      144.63     28.04 o 
  -6   4  11       97.84       95.55      7.61 o 
  -5   4  11      130.98      143.08      5.30 o 
  -4   4  11      170.68      166.86      5.65 o 
  -3   4  11      299.97      311.92      5.08 o 
  -2   4  11      555.77      589.61      6.13 o 
  -1   4  11     3787.06     3953.65     25.91 o 
   0   4  11      205.00      232.40      2.81 o 
   1   4  11     3787.98     3950.70     29.43 o 
   2   4  11      551.01      579.12      9.05 o 
   3   4  11      299.54      310.56      6.78 o 
   4   4  11      168.72      166.15      5.81 o 
   5   4  11      130.42      134.80      6.05 o 
   6   4  11       97.26      114.13     11.45 o 
   7   4  11      129.79      146.15      9.16 o 
  -7   5  11       10.18       18.27     21.27 o 
  -6   5  11       15.03       17.55      4.55 o 
  -5   5  11       24.57       22.27      2.92 o 
  -4   5  11       74.67       78.83      3.47 o 
  -3   5  11      506.17      520.74      7.71 o 
  -2   5  11     1540.10     1521.46     12.93 o 
  -1   5  11      214.09      210.21      3.11 o 
   0   5  11       16.01       19.70      1.30 o 
   1   5  11      216.11      216.45      3.75 o 
   2   5  11     1542.92     1537.38     17.78 o 
   3   5  11      505.13      503.82     11.90 o 
   4   5  11       74.96       74.90      4.14 o 
   5   5  11       23.20       22.50      3.31 o 
   6   5  11       15.20       14.50      4.47 o 
   7   5  11       10.23       18.31      4.56 o 
  -6   6  11       11.61       12.34      4.69 o 
  -5   6  11      146.66      139.64      5.62 o 
  -4   6  11      576.27      569.65      8.29 o 
  -3   6  11       10.52       10.93      1.76 o 
  -2   6  11      946.32      979.79      9.52 o 
  -1   6  11      201.34      190.69      3.42 o 
   0   6  11      318.45      303.86      4.74 o 
   1   6  11      200.28      189.98      4.49 o 
   2   6  11      945.17      991.22     13.90 o 
   3   6  11       10.83        9.09      3.03 o 
   4   6  11      576.02      544.30     12.95 o 
   5   6  11      148.28      144.09      7.41 o 
   6   6  11       11.11        7.89      4.82 o 
   7   6  11        4.08        4.09      3.69 o 
  -6   7  11       83.30       72.72      8.06 o 
  -5   7  11       40.45       40.12      3.68 o 
  -4   7  11      902.61      874.37     14.32 o 
  -3   7  11      325.19      336.16      5.98 o 
  -2   7  11      204.61      221.46      4.61 o 
  -1   7  11      312.89      343.39      5.41 o 
   0   7  11      656.46      625.88      9.72 o 
   1   7  11      313.20      346.38      7.47 o 
   2   7  11      204.47      214.71      6.60 o 
   3   7  11      324.59      332.60     10.56 o 
   4   7  11      900.14      866.50     16.42 o 
   5   7  11       40.58       30.47      3.90 o 
   6   7  11       83.53       84.02      4.86 o 
  -6   8  11       16.35       23.77      8.01 o 
  -5   8  11        9.74        9.56      4.41 o 
  -4   8  11      110.07      110.65      5.36 o 
  -3   8  11      555.76      540.18      9.04 o 
  -2   8  11      296.58      314.72      6.09 o 
  -1   8  11      159.24      187.96      6.52 o 
   0   8  11       40.70       59.79      4.77 o 
   1   8  11      158.57      173.87      6.56 o 
   2   8  11      296.23      305.59      8.55 o 
   3   8  11      553.03      520.33     12.60 o 
   4   8  11      110.38      106.88      5.73 o 
   5   8  11        9.48       12.30      4.45 o 
   6   8  11       16.34       25.84      7.22 o 
  -6   9  11        2.71       13.71     12.08 o 
  -5   9  11      295.86      288.49     29.12 o 
  -4   9  11      194.36      178.25      7.56 o 
  -3   9  11       55.42       46.13      4.02 o 
  -2   9  11     1248.46     1274.22     19.43 o 
  -1   9  11      896.38      877.11     19.77 o 
   0   9  11      510.27      548.66     27.80 o 
   1   9  11      895.23      868.50     34.84 o 
   2   9  11     1248.70     1307.20     22.44 o 
   3   9  11       57.10       59.41      4.11 o 
   4   9  11      196.98      189.97     10.58 o 
   5   9  11      295.84      324.03     17.72 o 
   6   9  11        2.86        1.93      2.41 o 
  -5  10  11       13.91       23.93      8.42 o 
  -4  10  11      112.96      104.68      7.81 o 
  -3  10  11      185.42      204.23      8.51 o 
  -2  10  11       53.64       63.99      6.14 o 
  -1  10  11      420.44      451.95     15.94 o 
   0  10  11      345.15      295.40     12.19 o 
   1  10  11      418.65      402.27     14.18 o 
   2  10  11       53.88       65.78      7.07 o 
   3  10  11      186.76      208.65      7.68 o 
   4  10  11      113.76      108.69      5.71 o 
   5  10  11       14.07       23.89      4.00 o 
  -4  11  11       20.03       21.40      6.39 o 
  -3  11  11        3.61       10.24      4.92 o 
  -2  11  11      597.73      569.91     29.47 o 
  -1  11  11       74.41       57.35     11.72 o 
   0  11  11      110.80      102.66     14.39 o 
   1  11  11       74.43       72.33      6.30 o 
   2  11  11      598.20      607.72     25.60 o 
   3  11  11        3.68        8.06      3.62 o 
   4  11  11       20.28       24.30      3.54 o 
   5  11  11       95.01      109.83      7.64 o 
  -4  12  11       47.33       49.15     15.30 o 
  -3  12  11       72.35       56.17     15.10 o 
  -2  12  11        9.79       -3.02     17.22 o 
  -1  12  11        8.72       17.15      7.91 o 
   0  12  11       66.02       61.54     10.91 o 
   1  12  11        8.06       13.19      9.38 o 
   2  12  11        9.43       14.14      4.03 o 
   3  12  11       70.81       75.93      6.65 o 
   4  12  11       46.60       47.50      5.54 o 
  -2  13  11       27.98        8.28     18.06 o 
  -1  13  11      149.63      167.00     59.41 o 
   0  13  11      458.21      457.15     41.86 o 
   1  13  11      151.29      156.81     18.50 o 
   2  13  11       27.66       40.51     24.40 o 
   3  13  11        6.21        5.10      3.28 o 
  -1  14  11       10.28        1.97     13.15 o 
   0  14  11       27.96       36.16     23.68 o 
   1  14  11        9.97       11.54     14.59 o 
   0   0  12      765.57      789.15      9.60 o 
   1   0  12       47.57       41.68      1.37 o 
   2   0  12       27.36       30.54      1.54 o 
   3   0  12       14.29        7.61      1.30 o 
   4   0  12      355.31      396.82      6.71 o 
   5   0  12      154.17      138.55     10.07 o 
   6   0  12      547.99      533.82     20.05 o 
   7   0  12      582.83      563.78     25.95 o 
  -7   1  12      173.59      172.46     15.59 o 
  -6   1  12      215.09      229.88     14.08 o 
  -5   1  12      225.41      238.09      8.11 o 
  -4   1  12      627.37      607.28      9.56 o 
  -3   1  12      209.03      217.46      4.47 o 
  -2   1  12      106.17      105.07      2.52 o 
  -1   1  12      531.83      539.23      5.07 o 
   0   1  12        0.13        0.70      0.79 o 
   1   1  12      530.12      539.77      5.04 o 
   2   1  12      107.24      105.48      3.70 o 
   3   1  12      207.94      205.32      4.53 o 
   4   1  12      625.79      602.66      9.77 o 
   5   1  12      225.56      240.42     10.05 o 
   6   1  12      213.65      217.50     16.75 o 
   7   1  12      171.40      178.51     27.75 o 
  -7   2  12      193.47      200.87     47.14 o 
  -6   2  12      113.33      112.94     11.58 o 
  -5   2  12     1042.34     1050.97     18.98 o 
  -4   2  12      124.01      130.31      5.06 o 
  -3   2  12      129.11      125.44      3.08 o 
  -2   2  12      601.44      556.21      6.36 o 
  -1   2  12      398.54      422.71      4.18 o 
   0   2  12      610.23      597.80      5.13 o 
   1   2  12      401.09      424.42      4.43 o 
   2   2  12      602.50      556.15      6.93 o 
   3   2  12      128.12      129.57      4.68 o 
   4   2  12      123.73      133.51      6.69 o 
   5   2  12     1037.66     1045.96     21.69 o 
   6   2  12      112.42      127.72     12.27 o 
   7   2  12      193.60      199.00     28.22 o 
  -7   3  12       43.07       45.08     21.74 o 
  -6   3  12       15.00       15.38      7.52 o 
  -5   3  12      334.94      324.50      6.94 o 
  -4   3  12       28.27       28.07      2.28 o 
  -3   3  12      585.72      623.68      7.23 o 
  -2   3  12     1043.08     1100.52      9.92 o 
  -1   3  12     5229.40     5381.08     36.25 o 
   0   3  12      292.57      309.63      3.31 o 
   1   3  12     5207.46     5379.43     38.94 o 
   2   3  12     1037.15     1080.48     10.82 o 
   3   3  12      585.60      631.51     12.38 o 
   4   3  12       28.54       36.27      2.98 o 
   5   3  12      335.93      349.70     11.32 o 
   6   3  12       15.24       18.12      6.87 o 
   7   3  12       42.80       61.73     13.32 o 
  -7   4  12       40.88       19.88     21.30 o 
  -6   4  12        1.89        4.80      3.95 o 
  -5   4  12       16.96       15.43      2.49 o 
  -4   4  12       85.20       83.24      3.48 o 
  -3   4  12       43.96       38.19      2.12 o 
  -2   4  12      242.50      261.01      4.09 o 
  -1   4  12      319.37      263.44      3.47 o 
   0   4  12      652.57      685.05      6.25 o 
   1   4  12      321.28      281.28      4.12 o 
   2   4  12      242.47      264.87      5.09 o 
   3   4  12       44.16       37.77      2.94 o 
   4   4  12       82.64       79.08      4.67 o 
   5   4  12       17.03       20.79      3.91 o 
   6   4  12        1.74        4.28      3.91 o 
   7   4  12       40.60       47.95      5.87 o 
  -7   5  12       55.88       72.45     22.72 o 
  -6   5  12       27.01       22.28      6.37 o 
  -5   5  12        3.53        1.11      2.25 o 
  -4   5  12      559.76      523.13      9.27 o 
  -3   5  12       91.35       97.21      3.38 o 
  -2   5  12     1169.67     1195.13     10.88 o 
  -1   5  12      391.89      339.84      4.31 o 
   0   5  12       17.26       23.74      1.45 o 
   1   5  12      395.90      350.97      4.94 o 
   2   5  12     1169.92     1183.74     15.76 o 
   3   5  12       92.02       99.44      5.11 o 
   4   5  12      554.93      514.21     10.80 o 
   5   5  12        3.75        3.28      3.03 o 
   6   5  12       26.11       25.34      5.09 o 
   7   5  12       56.12       58.05      6.31 o 
  -6   6  12      129.97      113.85      8.92 o 
  -5   6  12      375.28      353.47      9.19 o 
  -4   6  12       80.49       78.72      3.42 o 
  -3   6  12       38.86       39.19      2.48 o 
  -2   6  12      165.66      172.90      3.88 o 
  -1   6  12      154.97      152.80      3.33 o 
   0   6  12      106.50      125.79      3.19 o 
   1   6  12      152.97      152.72      4.20 o 
   2   6  12      164.68      172.93      5.64 o 
   3   6  12       38.64       31.17      4.16 o 
   4   6  12       79.72       80.14      4.64 o 
   5   6  12      374.23      343.62     14.29 o 
   6   6  12      129.30      117.56      5.85 o 
  -6   7  12        1.40        2.98      9.75 o 
  -5   7  12       86.21       73.24      5.51 o 
  -4   7  12      922.27      908.65     13.33 o 
  -3   7  12      238.52      227.42      5.13 o 
  -2   7  12     1645.97     1714.95     17.46 o 
  -1   7  12        8.13        9.38      1.72 o 
   0   7  12       50.73       43.13      3.22 o 
   1   7  12        8.24       11.71      2.38 o 
   2   7  12     1643.11     1702.60     23.92 o 
   3   7  12      242.78      230.29      6.36 o 
   4   7  12      921.90      931.02     19.12 o 
   5   7  12       85.81       82.63      5.28 o 
   6   7  12        1.42        2.94      4.66 o 
  -6   8  12       10.73      -11.95     11.95 o 
  -5   8  12       26.52       31.61      5.60 o 
  -4   8  12      104.22       96.38      6.07 o 
  -3   8  12      245.99      229.21      6.57 o 
  -2   8  12      442.21      439.64      7.71 o 
  -1   8  12      516.71      503.08     10.05 o 
   0   8  12      336.80      344.72     10.06 o 
   1   8  12      518.34      512.74     12.35 o 
   2   8  12      440.03      445.29     10.85 o 
   3   8  12      246.24      255.57      9.03 o 
   4   8  12      103.26      100.64      5.41 o 
   5   8  12       27.11       34.05      3.89 o 
   6   8  12       11.18       19.46      3.30 o 
  -5   9  12       31.57       21.18      6.27 o 
  -4   9  12      140.01      125.07      6.62 o 
  -3   9  12       50.21       48.95      4.03 o 
  -2   9  12       63.65       68.37      5.67 o 
  -1   9  12      256.81      272.96     16.94 o 
   0   9  12      348.23      421.93     14.53 o 
   1   9  12      256.29      269.37     12.49 o 
   2   9  12       62.25       63.86      5.77 o 
   3   9  12       50.53       60.00      4.30 o 
   4   9  12      138.82      126.49      5.71 o 
   5   9  12       32.38       34.68      4.04 o 
  -5  10  12       40.05       16.64     13.78 o 
  -4  10  12      154.51      160.09     10.48 o 
  -3  10  12       27.20       20.92      4.80 o 
  -2  10  12       85.45       90.73      6.99 o 
  -1  10  12      528.98      594.35     18.65 o 
   0  10  12       42.53       38.09      6.95 o 
   1  10  12      525.30      560.43     19.49 o 
   2  10  12       86.04       96.17      6.77 o 
   3  10  12       26.57       33.29      3.82 o 
   4  10  12      154.83      159.34      6.66 o 
   5  10  12       39.79       40.47      4.00 o 
  -4  11  12        1.21        2.64      6.98 o 
  -3  11  12      106.50      100.58      8.17 o 
  -2  11  12       85.12       78.71     10.06 o 
  -1  11  12        3.88       10.64      8.03 o 
   0  11  12        3.77       -2.48      7.17 o 
   1  11  12        3.71        7.98      4.06 o 
   2  11  12       84.40       82.56      7.11 o 
   3  11  12      107.26      118.13      7.63 o 
   4  11  12        1.26       -0.77      2.71 o 
  -4  12  12       97.67       99.21     17.25 o 
  -3  12  12        8.19       10.97     10.52 o 
  -2  12  12       58.28       28.01     31.84 o 
  -1  12  12       20.81        7.79      8.59 o 
   0  12  12      113.69      117.63     14.57 o 
   1  12  12       21.26       23.36     10.18 o 
   2  12  12       58.67       66.80      8.04 o 
   3  12  12        7.72        7.05      4.22 o 
   4  12  12       96.84       98.36      7.35 o 
  -2  13  12      132.85      143.35     54.52 o 
  -1  13  12      206.30      206.88     62.25 o 
   0  13  12        0.32        0.98      7.38 o 
   1  13  12      203.99      215.49     31.20 o 
   2  13  12      132.20      151.46      9.45 o 
   3  13  12       30.57       30.15      5.36 o 
  -1  14  12       26.93        5.92     12.37 o 
   0  14  12       66.33       18.26     14.52 o 
   1  14  12       26.77       32.06     18.14 o 
   1   0  13       44.84       52.79      1.61 o 
   2   0  13      143.01      127.55      3.03 o 
   3   0  13      197.80      188.77      3.77 o 
   4   0  13        1.42        7.04      1.95 o 
   5   0  13        8.18        4.15      3.30 o 
   6   0  13       81.91      101.25     11.11 o 
   7   0  13       19.09       34.37     19.77 o 
  -7   1  13      331.30      363.87     35.01 o 
  -6   1  13       48.16       56.29      9.05 o 
  -5   1  13      191.82      183.93      7.60 o 
  -4   1  13      391.22      400.35      8.95 o 
  -3   1  13       34.60       36.37      1.92 o 
  -2   1  13      437.20      453.86      5.77 o 
  -1   1  13     2430.15     2335.06     17.13 o 
   0   1  13      426.42      409.67      4.46 o 
   1   1  13     2428.40     2344.76     19.63 o 
   2   1  13      431.47      444.94      5.49 o 
   3   1  13       34.88       36.89      2.25 o 
   4   1  13      389.16      401.10      7.76 o 
   5   1  13      191.26      189.28      8.74 o 
   6   1  13       48.03       46.32      5.93 o 
   7   1  13      331.36      368.73     34.18 o 
  -7   2  13      105.22      110.97     24.77 o 
  -6   2  13       50.36       52.37      8.79 o 
  -5   2  13      772.70      773.06     13.70 o 
  -4   2  13       48.87       37.89      2.45 o 
  -3   2  13      132.89      108.83      3.07 o 
  -2   2  13      421.46      426.56      5.24 o 
  -1   2  13      197.33      196.58      2.85 o 
   0   2  13       36.81       26.61      1.27 o 
   1   2  13      196.39      187.12      3.16 o 
   2   2  13      418.92      408.23      5.25 o 
   3   2  13      132.52      112.11      5.01 o 
   4   2  13       50.33       41.98      3.25 o 
   5   2  13      774.57      747.99     16.73 o 
   6   2  13       51.76       56.98      6.08 o 
   7   2  13      104.12      106.89     22.33 o 
  -7   3  13      228.74      274.61     31.48 o 
  -6   3  13       45.50       43.01      6.00 o 
  -5   3  13      121.05      125.32      4.77 o 
  -4   3  13      122.77      122.91      5.32 o 
  -3   3  13       43.30       41.40      2.38 o 
  -2   3  13      580.47      575.91      6.61 o 
  -1   3  13     1922.55     1936.71     14.76 o 
   0   3  13      276.43      330.03      3.66 o 
   1   3  13     1926.31     1953.89     16.59 o 
   2   3  13      579.87      579.50      7.22 o 
   3   3  13       43.39       45.36      3.01 o 
   4   3  13      123.47      126.48      4.89 o 
   5   3  13      121.23      135.14      6.52 o 
   6   3  13       45.56       42.19      8.23 o 
   7   3  13      230.06      270.49     12.26 o 
  -7   4  13      195.27      224.42     28.73 o 
  -6   4  13       12.95       21.18      4.86 o 
  -5   4  13      147.74      153.07      8.01 o 
  -4   4  13      263.85      254.52      8.00 o 
  -3   4  13      575.43      528.29      7.29 o 
  -2   4  13      105.51      115.67      2.92 o 
  -1   4  13       90.24       88.72      2.19 o 
   0   4  13      125.23      132.18      2.51 o 
   1   4  13       91.06       85.07      2.51 o 
   2   4  13      106.68      122.31      3.94 o 
   3   4  13      579.19      540.50     11.47 o 
   4   4  13      264.01      243.86      6.48 o 
   5   4  13      146.95      153.37      7.23 o 
   6   4  13       13.12       18.73      4.46 o 
   7   4  13      194.13      190.87     19.15 o 
  -6   5  13      167.85      166.53      9.52 o 
  -5   5  13      144.21      137.41      6.49 o 
  -4   5  13      433.24      433.35     11.00 o 
  -3   5  13      633.67      614.96      8.15 o 
  -2   5  13      184.72      197.42      3.75 o 
  -1   5  13      253.53      255.72      3.96 o 
   0   5  13      334.71      350.93      4.90 o 
   1   5  13      252.60      243.59      4.26 o 
   2   5  13      182.63      203.47      7.90 o 
   3   5  13      634.02      603.73     13.13 o 
   4   5  13      434.37      427.69     10.49 o 
   5   5  13      142.88      138.87      6.67 o 
   6   5  13      167.56      194.58     27.31 o 
   7   5  13       23.25       21.01      4.47 o 
  -6   6  13       12.03        7.01      6.36 o 
  -5   6  13      361.41      353.95     11.00 o 
  -4   6  13       31.88       28.38      2.74 o 
  -3   6  13        5.76        7.68      1.75 o 
  -2   6  13      828.65      906.93     10.23 o 
  -1   6  13      419.29      415.53      6.09 o 
   0   6  13      149.36      125.34      3.53 o 
   1   6  13      419.21      438.69      9.06 o 
   2   6  13      834.89      909.63     14.21 o 
   3   6  13        5.80        2.35      2.54 o 
   4   6  13       31.56       34.43      4.02 o 
   5   6  13      357.45      358.74     18.35 o 
   6   6  13       12.09        8.33      4.27 o 
  -6   7  13        8.91        2.02      9.33 o 
  -5   7  13       57.57       67.73      5.27 o 
  -4   7  13       95.83      103.25      5.16 o 
  -3   7  13      185.84      186.63      5.06 o 
  -2   7  13       85.20       97.44      3.68 o 
  -1   7  13      112.43      137.32      4.13 o 
   0   7  13        0.41       -0.02      1.76 o 
   1   7  13      111.42      131.50      5.20 o 
   2   7  13       83.68       86.60      5.16 o 
   3   7  13      185.92      180.35      8.27 o 
   4   7  13       97.44       97.24      5.40 o 
   5   7  13       57.80       72.97      5.34 o 
   6   7  13        8.60       10.46      3.00 o 
  -5   8  13       47.65       41.35      5.93 o 
  -4   8  13      451.37      390.97     10.37 o 
  -3   8  13       53.10       49.07      3.68 o 
  -2   8  13      877.43      863.61     12.36 o 
  -1   8  13      262.80      267.52      9.29 o 
   0   8  13       75.69       58.03      4.87 o 
   1   8  13      260.07      271.07      7.86 o 
   2   8  13      878.93      846.64     16.31 o 
   3   8  13       53.15       54.12      4.18 o 
   4   8  13      450.80      397.14     14.58 o 
   5   8  13       47.18       48.61      4.40 o 
   6   8  13       46.23       56.43      4.36 o 
  -5   9  13        8.33        2.96      7.72 o 
  -4   9  13       70.44       70.00      6.24 o 
  -3   9  13       10.81       11.96      3.91 o 
  -2   9  13       54.06       54.58      5.29 o 
  -1   9  13      194.60      211.55     13.65 o 
   0   9  13      245.62      242.10     14.29 o 
   1   9  13      192.09      195.65     13.78 o 
   2   9  13       53.51       56.95      5.07 o 
   3   9  13       10.41       18.70      3.47 o 
   4   9  13       71.68       71.70      4.82 o 
   5   9  13        8.17        7.34      3.80 o 
  -5  10  13       50.03       50.93     15.45 o 
  -4  10  13       15.90       10.48      5.67 o 
  -3  10  13      150.93      161.99      8.32 o 
  -2  10  13      475.50      473.96     14.79 o 
  -1  10  13      280.31      279.37     14.64 o 
   0  10  13       77.54       78.65      8.75 o 
   1  10  13      281.29      267.55     11.13 o 
   2  10  13      471.90      483.40     15.77 o 
   3  10  13      150.32      177.24      8.27 o 
   4  10  13       15.50       16.44      3.31 o 
   5  10  13       50.25       56.67      4.36 o 
  -4  11  13      147.58      155.30     21.34 o 
  -3  11  13       50.81       56.07     11.73 o 
  -2  11  13       56.71       45.31     11.21 o 
  -1  11  13       37.02       41.41      9.58 o 
   0  11  13        8.06        9.61      8.16 o 
   1  11  13       37.26       34.71      4.92 o 
   2  11  13       57.29       63.49      6.05 o 
   3  11  13       50.82       54.29      5.62 o 
   4  11  13      147.31      175.31      7.48 o 
  -1  12  13       34.61       12.02      9.43 o 
   0  12  13       64.94       62.68     12.19 o 
   1  12  13       34.99       35.28     10.56 o 
   2  12  13       85.94       89.33      9.92 o 
  -2  13  13       32.54       29.66     31.39 o 
  -1  13  13       58.43       29.24     25.51 o 
   0  13  13       64.64       69.28     32.41 o 
   1  13  13       58.12      123.80     33.13 o 
   2  13  13       32.47       41.42      8.39 o 
   0   0  14     1387.77     1242.12     15.05 o 
   1   0  14      116.95      112.82      2.37 o 
   2   0  14     2092.50     2029.77     19.89 o 
   3   0  14       62.69       72.53      3.03 o 
   4   0  14       98.40       96.41      4.72 o 
   5   0  14        3.76       -1.26      3.37 o 
   6   0  14        0.06        0.62      8.49 o 
   7   0  14       42.50       55.96     19.48 o 
  -7   1  14      281.59      281.31     30.40 o 
  -6   1  14       11.34       16.26      8.73 o 
  -5   1  14      218.64      208.94     12.46 o 
  -4   1  14       48.93       47.22      2.80 o 
  -3   1  14       98.83       85.63      3.02 o 
  -2   1  14      141.21      142.49      3.36 o 
  -1   1  14      305.67      295.95      3.83 o 
   0   1  14      645.03      554.43      5.60 o 
   1   1  14      304.71      288.92      4.14 o 
   2   1  14      142.80      145.65      3.08 o 
   3   1  14      100.08       85.31      3.25 o 
   4   1  14       48.33       47.35      3.53 o 
   5   1  14      220.93      211.72     10.48 o 
   6   1  14       11.01        9.84      5.37 o 
   7   1  14      280.74      249.81     27.68 o 
  -7   2  14       36.78       23.15     18.01 o 
  -6   2  14        3.36       -2.27      9.35 o 
  -5   2  14      215.99      196.90      6.20 o 
  -4   2  14      216.72      221.49      6.76 o 
  -3   2  14       68.19       80.35      2.99 o 
  -2   2  14      810.29      771.47      8.69 o 
  -1   2  14      474.22      499.46      5.25 o 
   0   2  14       11.33        5.36      0.98 o 
   1   2  14      469.55      495.04      6.00 o 
   2   2  14      812.77      787.23      8.89 o 
   3   2  14       68.18       94.09      3.69 o 
   4   2  14      215.04      224.74      8.03 o 
   5   2  14      220.12      228.49      9.58 o 
   6   2  14        3.12        1.07      5.02 o 
   7   2  14       37.43       30.57     17.15 o 
  -7   3  14        5.59        5.96     17.56 o 
  -6   3  14       33.61       32.77      6.40 o 
  -5   3  14      302.78      319.42      8.96 o 
  -4   3  14       39.00       41.94      2.87 o 
  -3   3  14      357.43      369.79      6.38 o 
  -2   3  14      522.88      537.95      6.42 o 
  -1   3  14      784.46      805.78      7.57 o 
   0   3  14       40.38       42.63      1.59 o 
   1   3  14      774.82      804.15      8.90 o 
   2   3  14      522.33      529.11      7.44 o 
   3   3  14      358.26      363.86      8.67 o 
   4   3  14       38.75       31.28      3.28 o 
   5   3  14      301.28      311.55      9.77 o 
   6   3  14       33.33       36.77      6.31 o 
   7   3  14        5.46        5.04      4.09 o 
  -6   4  14      115.25      107.11      8.69 o 
  -5   4  14      206.22      200.52      8.41 o 
  -4   4  14       67.21       62.62      3.26 o 
  -3   4  14       48.72       50.54      2.77 o 
  -2   4  14      180.03      190.72      3.69 o 
  -1   4  14     1162.75     1202.23     10.28 o 
   0   4  14       39.23       55.82      1.88 o 
   1   4  14     1160.68     1220.90     13.15 o 
   2   4  14      181.61      200.06      6.63 o 
   3   4  14       48.03       52.64      4.02 o 
   4   4  14       67.56       62.46      4.01 o 
   5   4  14      206.03      220.29      9.25 o 
   6   4  14      116.23      122.10     11.91 o 
   7   4  14       64.58       78.71      6.89 o 
  -6   5  14        0.28       -2.74      4.64 o 
  -5   5  14      219.65      194.37      9.50 o 
  -4   5  14       69.59       62.28      3.79 o 
  -3   5  14      107.91      101.25      3.62 o 
  -2   5  14      136.87      118.82      3.56 o 
  -1   5  14      571.15      574.91      6.83 o 
   0   5  14      481.77      448.14      6.31 o 
   1   5  14      580.28      585.95      7.44 o 
   2   5  14      138.50      121.42      5.42 o 
   3   5  14      107.35       97.08      5.90 o 
   4   5  14       70.13       65.51      4.32 o 
   5   5  14      220.59      198.85      7.22 o 
   6   5  14        0.30        0.18      3.97 o 
  -6   6  14       65.01       64.69     14.25 o 
  -5   6  14      210.35      193.16      7.79 o 
  -4   6  14      985.08      904.16     14.82 o 
  -3   6  14       68.59       74.82      3.44 o 
  -2   6  14      519.83      471.68      7.23 o 
  -1   6  14      116.12      109.09      3.35 o 
   0   6  14      787.80      792.09     10.84 o 
   1   6  14      117.30      116.43      4.53 o 
   2   6  14      521.24      498.53     10.47 o 
   3   6  14       67.39       70.58      5.21 o 
   4   6  14      989.50      924.99     18.71 o 
   5   6  14      208.64      207.05      8.18 o 
   6   6  14       65.29       72.00      8.08 o 
  -5   7  14       18.40       16.72      5.74 o 
  -4   7  14      403.54      364.43     12.05 o 
  -3   7  14      260.74      275.05      6.51 o 
  -2   7  14      118.63      122.25      4.19 o 
  -1   7  14      421.95      460.26      7.77 o 
   0   7  14       85.95       94.24      4.58 o 
   1   7  14      421.97      460.71     10.24 o 
   2   7  14      117.92      112.82      5.30 o 
   3   7  14      261.46      266.53     10.22 o 
   4   7  14      401.73      392.13     10.64 o 
   5   7  14       18.81       18.34      4.26 o 
   6   7  14        1.26        0.95      2.70 o 
  -5   8  14       63.34       52.10      7.76 o 
  -4   8  14       56.48       45.62      4.85 o 
  -3   8  14      140.38      144.83      5.79 o 
  -2   8  14       78.67       76.22      4.25 o 
  -1   8  14        2.72       -1.00      3.60 o 
   0   8  14        0.33       -1.94      2.74 o 
   1   8  14        2.85        5.60      3.50 o 
   2   8  14       76.97       67.09      5.64 o 
   3   8  14      140.64      148.09      6.27 o 
   4   8  14       56.73       58.52      6.95 o 
   5   8  14       64.14       57.58      5.43 o 
  -5   9  14       88.82       91.82     13.11 o 
  -4   9  14       28.98       30.14      6.31 o 
  -3   9  14        1.55        2.57      3.81 o 
  -2   9  14      236.39      278.82      9.64 o 
  -1   9  14       40.28       39.16      7.49 o 
   0   9  14      549.62      558.93     27.44 o 
   1   9  14       40.11       28.71      4.68 o 
   2   9  14      236.79      293.43     11.99 o 
   3   9  14        1.72        3.54      2.88 o 
   4   9  14       29.56       31.81      7.62 o 
   5   9  14       89.38      110.16      6.89 o 
  -4  10  14      261.47      224.70     17.57 o 
  -3  10  14       45.09       53.10      6.82 o 
  -2  10  14      110.64      118.29      8.49 o 
  -1  10  14       86.14      110.54     10.79 o 
   0  10  14       42.02       65.53     11.89 o 
   1  10  14       87.18       84.47      6.69 o 
   2  10  14      111.93      127.56      7.85 o 
   3  10  14       45.29       53.67      5.37 o 
   4  10  14      262.06      279.97     15.85 o 
   5  10  14        5.28        5.38      2.68 o 
  -4  11  14      175.88      188.57     22.00 o 
  -3  11  14        5.55        8.15      5.36 o 
  -2  11  14        1.50        7.24      8.61 o 
  -1  11  14      437.27      462.60     42.34 o 
   0  11  14        8.15       10.20      8.40 o 
   1  11  14      437.49      480.15     14.65 o 
   2  11  14        1.63       -2.89      3.31 o 
   3  11  14        5.58        8.86      4.25 o 
   4  11  14      173.95      190.92     10.53 o 
  -3  12  14        4.36       -4.76     11.49 o 
  -2  12  14        5.28        2.60     15.23 o 
  -1  12  14       18.36       10.29      8.87 o 
   0  12  14       22.68       27.46      9.93 o 
   1  12  14       18.00       16.98      8.85 o 
   2  12  14        5.25        4.64      3.81 o 
   3  12  14        4.57        6.36      3.81 o 
  -2  13  14       40.47        9.29     25.11 o 
  -1  13  14       20.43        6.39     13.43 o 
   0  13  14       77.21       79.11     32.65 o 
   1  13  14       20.64       48.31     23.94 o 
   2  13  14       40.41       31.05     14.62 o 
   1   0  15      321.67      339.48      4.71 o 
   2   0  15      126.40      126.40      3.44 o 
   3   0  15      326.44      324.23      6.95 o 
   4   0  15      243.33      210.67      5.93 o 
   5   0  15        0.00        0.15      4.27 o 
   6   0  15      161.26      129.89     16.08 o 
   7   0  15      184.51      180.46     23.87 o 
  -7   1  15        4.39        0.28     15.56 o 
  -6   1  15      118.50      101.30     14.55 o 
  -5   1  15      144.58      146.48      6.60 o 
  -4   1  15       16.04       20.67      2.03 o 
  -3   1  15       23.31       26.40      2.06 o 
  -2   1  15      308.14      300.72      5.07 o 
  -1   1  15      120.46      128.33      2.67 o 
   0   1  15      526.13      477.86      5.35 o 
   1   1  15      119.10      132.42      2.92 o 
   2   1  15      311.62      302.15      5.01 o 
   3   1  15       22.41       27.34      2.14 o 
   4   1  15       15.89       17.65      2.48 o 
   5   1  15      145.28      150.22      6.76 o 
   6   1  15      117.85      107.23     10.06 o 
   7   1  15        4.38        5.10     16.30 o 
  -6   2  15       32.48       46.15     14.97 o 
  -5   2  15      187.99      178.69      6.96 o 
  -4   2  15     1305.67     1254.14     15.57 o 
  -3   2  15      653.18      658.35     10.76 o 
  -2   2  15      820.53      787.63      9.11 o 
  -1   2  15      639.43      612.36      6.52 o 
   0   2  15      198.22      191.15      3.05 o 
   1   2  15      642.25      616.58      7.40 o 
   2   2  15      817.42      796.10     10.03 o 
   3   2  15      655.60      646.37     10.58 o 
   4   2  15     1313.13     1251.20     18.82 o 
   5   2  15      186.27      190.83      7.98 o 
   6   2  15       33.48       44.16      9.53 o 
  -6   3  15       82.42       89.29      8.42 o 
  -5   3  15      105.30       86.43      6.33 o 
  -4   3  15      118.06      113.43      4.30 o 
  -3   3  15       27.41       23.82      2.34 o 
  -2   3  15     1369.03     1303.64     12.95 o 
  -1   3  15      651.02      653.72      6.84 o 
   0   3  15        0.27        2.07      0.98 o 
   1   3  15      658.72      661.27      8.00 o 
   2   3  15     1364.63     1330.26     15.31 o 
   3   3  15       27.65       26.45      2.80 o 
   4   3  15      120.49      122.56      5.30 o 
   5   3  15      106.20      118.74      8.09 o 
   6   3  15       82.52       85.61      8.08 o 
   7   3  15       11.33        7.37      3.97 o 
  -6   4  15       13.19        9.46      5.10 o 
  -5   4  15       75.62       57.80      5.28 o 
  -4   4  15       15.38       17.87      2.44 o 
  -3   4  15      280.13      240.53      5.35 o 
  -2   4  15      539.15      534.22      7.07 o 
  -1   4  15       82.48       95.05      2.89 o 
   0   4  15      135.98      131.75      3.20 o 
   1   4  15       81.38       94.58      3.31 o 
   2   4  15      540.15      517.45     11.58 o 
   3   4  15      278.48      238.88      7.52 o 
   4   4  15       15.61       17.72      3.29 o 
   5   4  15       77.07       72.33      6.43 o 
   6   4  15       13.36       16.14      4.93 o 
  -6   5  15       59.67       54.38     13.56 o 
  -5   5  15      605.12      527.87     21.18 o 
  -4   5  15      636.11      621.59     14.94 o 
  -3   5  15       29.86       26.85      2.39 o 
  -2   5  15     1843.30     1871.84     18.83 o 
  -1   5  15      699.57      704.91      8.28 o 
   0   5  15      209.23      209.97      4.77 o 
   1   5  15      698.07      721.92      9.81 o 
   2   5  15     1837.98     1864.14     26.51 o 
   3   5  15       30.28       26.74      3.41 o 
   4   5  15      636.30      620.34     12.85 o 
   5   5  15      605.80      534.48     20.25 o 
   6   5  15       59.76       69.42     10.32 o 
  -6   6  15       14.15        9.51     10.35 o 
  -5   6  15      116.91       90.56      6.76 o 
  -4   6  15      165.17      149.26      6.27 o 
  -3   6  15      708.36      692.57     10.31 o 
  -2   6  15      603.54      618.69      8.77 o 
  -1   6  15      942.84      961.43     11.04 o 
   0   6  15      277.58      282.90      7.02 o 
   1   6  15      941.83      940.02     14.07 o 
   2   6  15      609.34      636.61     12.29 o 
   3   6  15      704.23      685.84     14.93 o 
   4   6  15      165.75      157.62      8.41 o 
   5   6  15      118.16      111.55     14.62 o 
   6   6  15       14.10       16.25      5.91 o 
  -5   7  15       81.29       65.42      7.52 o 
  -4   7  15       64.89       61.64      5.38 o 
  -3   7  15      677.44      683.74     10.88 o 
  -2   7  15      921.12      889.31     12.51 o 
  -1   7  15      680.11      677.15     10.15 o 
   0   7  15        1.52        8.25      2.47 o 
   1   7  15      680.77      667.54     12.60 o 
   2   7  15      924.55      884.78     16.62 o 
   3   7  15      683.37      701.46     14.80 o 
   4   7  15       65.50       61.11      5.11 o 
   5   7  15       79.53       94.90      6.03 o 
   6   7  15        3.48        1.98      3.30 o 
  -5   8  15      114.56      117.55     17.75 o 
  -4   8  15       62.84       62.85      5.22 o 
  -3   8  15      178.35      158.65      8.12 o 
  -2   8  15      307.40      272.26      7.44 o 
  -1   8  15      937.69     1001.55     20.04 o 
   0   8  15       43.04       54.86      4.66 o 
   1   8  15      936.26      992.51     35.11 o 
   2   8  15      309.19      297.21     11.42 o 
   3   8  15      178.73      171.50      7.00 o 
   4   8  15       62.50       72.63      5.56 o 
   5   8  15      114.62      109.78      6.32 o 
  -5   9  15       55.80       65.35     16.69 o 
  -4   9  15      182.87      152.45      9.65 o 
  -3   9  15       99.77       98.42      6.52 o 
  -2   9  15       83.74       76.81      6.21 o 
  -1   9  15      272.73      264.27     14.57 o 
   0   9  15        4.79        6.15      3.50 o 
   1   9  15      271.85      245.04     10.75 o 
   2   9  15       83.61       77.77      6.11 o 
   3   9  15      100.06      102.84      6.69 o 
   4   9  15      183.22      195.75      9.17 o 
   5   9  15       55.11       58.01      5.66 o 
  -4  10  15       17.16        3.18      7.41 o 
  -3  10  15      190.62      208.66     18.36 o 
  -2  10  15       37.59       26.53      5.76 o 
  -1  10  15       56.01       48.57     10.63 o 
   0  10  15       46.98       56.95      6.64 o 
   1  10  15       56.22       49.88      5.72 o 
   2  10  15       38.63       42.40      5.18 o 
   3  10  15      189.12      226.64     15.91 o 
   4  10  15       17.11       12.14      7.24 o 
  -3  11  15       31.71       -5.24     12.10 o 
  -1  11  15      272.75      305.23     26.72 o 
   0  11  15      199.13      179.58     29.15 o 
   1  11  15      274.91      282.17     23.79 o 
   2  11  15       98.46      115.23      7.69 o 
   3  11  15       31.91       38.32      5.98 o 
   4  11  15       79.85      102.38      7.94 o 
  -3  12  15        7.55        0.33     11.09 o 
  -2  12  15       44.53       22.30     30.44 o 
  -1  12  15        4.04       -3.79      7.69 o 
   0  12  15        0.29        1.85      7.52 o 
   1  12  15        3.99        4.72      3.87 o 
   2  12  15       43.99       42.38     13.58 o 
   3  12  15        7.75        8.56      3.80 o 
  -1  13  15       42.34       39.18     29.37 o 
   0  13  15       39.15       34.23     24.26 o 
   1  13  15       42.11       95.80     28.01 o 
   0   0  16      252.83      235.02      5.17 o 
   1   0  16       90.79       91.39      2.80 o 
   2   0  16       68.00       72.75      2.92 o 
   3   0  16        0.71        1.83      1.64 o 
   4   0  16       11.78       16.22      2.33 o 
   5   0  16      221.38      212.66      9.41 o 
   6   0  16       85.21      103.52     24.26 o 
  -6   1  16       25.00       21.97     14.09 o 
  -5   1  16      429.42      396.57     11.72 o 
  -4   1  16        3.02        2.73      1.66 o 
  -3   1  16       60.59       55.23      2.85 o 
  -2   1  16      740.23      760.99      9.26 o 
  -1   1  16       39.66       45.18      1.96 o 
   0   1  16      195.65      206.73      3.46 o 
   1   1  16       39.95       44.01      2.05 o 
   2   1  16      737.59      735.12     10.11 o 
   3   1  16       61.27       58.98      2.99 o 
   4   1  16        2.82        3.15      2.12 o 
   5   1  16      427.54      403.11     12.24 o 
   6   1  16       25.45       29.78      6.22 o 
  -6   2  16       81.37       84.28     17.04 o 
  -5   2  16      165.68      169.02     12.38 o 
  -4   2  16      433.65      425.01      7.78 o 
  -3   2  16       32.14       27.84      2.35 o 
  -2   2  16      657.37      687.17      8.64 o 
  -1   2  16      752.53      793.75      8.00 o 
   0   2  16     2016.56     1847.09     15.38 o 
   1   2  16      749.61      795.17      9.36 o 
   2   2  16      658.77      688.75      9.10 o 
   3   2  16       32.35       29.45      3.10 o 
   4   2  16      429.43      402.30     12.15 o 
   5   2  16      164.77      162.90      8.31 o 
   6   2  16       81.93       92.42      8.37 o 
  -6   3  16       25.55       20.19      6.16 o 
  -5   3  16       32.78       29.80      4.83 o 
  -4   3  16      469.79      429.42      8.14 o 
  -3   3  16      165.36      171.08      4.78 o 
  -2   3  16      654.86      622.06      7.87 o 
  -1   3  16      784.13      775.47      8.03 o 
   0   3  16        0.99        2.79      1.16 o 
   1   3  16      788.41      779.16      9.46 o 
   2   3  16      661.59      631.72     10.20 o 
   3   3  16      163.18      169.75      6.46 o 
   4   3  16      469.49      435.70     12.97 o 
   5   3  16       31.58       27.99      5.89 o 
   6   3  16       25.15       28.97      6.56 o 
  -6   4  16       51.47       66.54     12.55 o 
  -5   4  16      248.35      212.98      8.67 o 
  -4   4  16      155.81      144.30      5.26 o 
  -3   4  16      194.12      183.90      4.80 o 
  -2   4  16      194.04      206.06      4.71 o 
  -1   4  16      147.40      138.02      3.36 o 
   0   4  16      190.25      196.06      4.41 o 
   1   4  16      147.22      143.11      4.17 o 
   2   4  16      192.62      215.65      6.90 o 
   3   4  16      195.76      184.00      6.59 o 
   4   4  16      154.49      139.39      7.98 o 
   5   4  16      249.24      231.11     14.69 o 
   6   4  16       51.03       52.67     12.34 o 
  -5   5  16      110.11       95.14      5.67 o 
  -4   5  16      100.12      103.62      5.19 o 
  -3   5  16      247.72      243.85      6.02 o 
  -2   5  16       11.74       19.95      2.28 o 
  -1   5  16      199.39      211.55      4.36 o 
   0   5  16      237.26      219.33      5.31 o 
   1   5  16      198.18      222.27      5.15 o 
   2   5  16       11.67       13.02      2.85 o 
   3   5  16      250.21      237.42     10.49 o 
   4   5  16      101.16      107.35      6.69 o 
   5   5  16      109.60      101.56      8.60 o 
   6   5  16       25.05       19.07      5.12 o 
  -5   6  16       99.25       80.08      9.11 o 
  -4   6  16      451.11      440.37     15.87 o 
  -3   6  16      127.61      124.49      4.86 o 
  -2   6  16      132.16      139.35      4.63 o 
  -1   6  16      164.28      153.75      4.64 o 
   0   6  16       38.76       25.83      2.60 o 
   1   6  16      166.23      161.34      5.82 o 
   2   6  16      131.03      145.89      9.32 o 
   3   6  16      127.67      129.11      7.88 o 
   4   6  16      448.58      432.95     19.01 o 
   5   6  16       99.05       90.24      6.63 o 
   6   6  16       40.39       38.25      6.14 o 
  -5   7  16      244.02      203.36     21.56 o 
  -4   7  16       29.98       29.15      4.55 o 
  -3   7  16      403.34      397.78      9.19 o 
  -2   7  16      297.15      305.34      7.28 o 
  -1   7  16      771.38      802.56     16.49 o 
   0   7  16      117.04      102.20      4.56 o 
   1   7  16      771.04      819.17     15.49 o 
   2   7  16      292.75      287.24     10.51 o 
   3   7  16      402.22      393.76      9.94 o 
   4   7  16       29.33       30.31      4.28 o 
   5   7  16      244.04      260.74      9.45 o 
  -5   8  16       36.40       21.30     11.51 o 
  -4   8  16       57.79       51.04      7.08 o 
  -3   8  16       28.73       24.01      4.25 o 
  -2   8  16      310.72      280.39      9.47 o 
  -1   8  16      252.37      267.26      9.04 o 
   0   8  16       19.84       25.05      4.51 o 
   1   8  16      251.96      260.90     13.89 o 
   2   8  16      309.90      307.02     10.46 o 
   3   8  16       29.55       27.29      3.95 o 
   4   8  16       58.00       67.98      5.65 o 
   5   8  16       36.65       37.05      4.05 o 
  -4   9  16       10.32        9.40      6.85 o 
  -3   9  16       10.91        7.85      4.43 o 
  -2   9  16      336.74      355.70     11.73 o 
  -1   9  16       10.22       13.27      6.55 o 
   0   9  16      273.45      303.16     13.17 o 
   1   9  16       10.17       13.65      4.20 o 
   2   9  16      337.67      387.55     14.49 o 
   3   9  16       10.70       11.09      3.29 o 
   4   9  16       10.26       16.48      3.63 o 
   5   9  16      112.67      156.65     12.45 o 
  -3  10  16       49.81       48.56      8.54 o 
  -2  10  16      210.15      188.74     16.25 o 
  -1  10  16       86.45       96.72     13.52 o 
   0  10  16      111.44      122.79     12.62 o 
   1  10  16       86.59       81.80      9.16 o 
   2  10  16      209.15      198.32     14.46 o 
   3  10  16       50.44       66.54      6.39 o 
   4  10  16      163.94      157.60      7.17 o 
  -3  11  16        4.65       -3.32     12.79 o 
  -2  11  16      167.64      172.43     59.02 o 
  -1  11  16       18.56       24.68     10.57 o 
   0  11  16       42.59       65.09     12.53 o 
   1  11  16       18.48       26.64      5.25 o 
   2  11  16      168.84      186.70     44.74 o 
   3  11  16        4.69        5.88      4.06 o 
  -2  12  16       53.00       50.56     34.45 o 
  -1  12  16       74.15       78.72     39.40 o 
   0  12  16       87.27      170.76     30.98 o 
   1  12  16       75.03       97.13     34.82 o 
   2  12  16       52.81       54.13     34.86 o 
   0  13  16        3.07        5.10     17.65 o 
   1  13  16       15.20       46.71     20.63 o 
   1   0  17       17.82       19.75      1.73 o 
   2   0  17      871.14      805.45      9.84 o 
   3   0  17       99.26       96.16      3.76 o 
   4   0  17      491.01      461.92      9.43 o 
   5   0  17       60.30       53.23      6.15 o 
   6   0  17       16.04        8.93     18.73 o 
  -6   1  17        2.36      -12.67     17.76 o 
  -5   1  17      364.08      324.48     10.53 o 
  -4   1  17       37.23       42.76      3.12 o 
  -3   1  17        0.52        2.31      1.58 o 
  -2   1  17      352.83      392.70      6.20 o 
  -1   1  17      162.28      167.16      3.54 o 
   0   1  17      136.20      120.91      2.84 o 
   1   1  17      162.13      167.38      3.69 o 
   2   1  17      355.20      376.59      7.26 o 
   3   1  17        0.47        0.15      2.01 o 
   4   1  17       36.02       37.57      3.94 o 
   5   1  17      365.87      325.19     13.61 o 
   6   1  17        2.62        3.01      5.47 o 
  -6   2  17       71.85       62.22     10.23 o 
  -5   2  17      201.98      197.61      8.91 o 
  -4   2  17      635.58      641.67     10.50 o 
  -3   2  17      169.07      159.37      4.75 o 
  -2   2  17      300.14      306.38      5.59 o 
  -1   2  17      467.85      455.77      5.67 o 
   0   2  17        7.62        4.42      1.16 o 
   1   2  17      470.12      462.72      6.89 o 
   2   2  17      298.81      298.21      6.52 o 
   3   2  17      171.16      170.68      5.95 o 
   4   2  17      632.45      654.30     14.21 o 
   5   2  17      200.33      195.97      8.97 o 
   6   2  17       71.82       83.13      8.78 o 
  -6   3  17       26.52       34.47      9.42 o 
  -5   3  17      276.08      255.01     13.38 o 
  -4   3  17      348.32      355.07      8.25 o 
  -3   3  17      484.06      446.18      7.02 o 
  -2   3  17      173.15      174.32      4.35 o 
  -1   3  17       66.80       53.46      2.31 o 
   0   3  17        2.03        2.50      1.38 o 
   1   3  17       65.02       55.57      2.71 o 
   2   3  17      173.58      171.52      5.55 o 
   3   3  17      481.44      434.78      8.78 o 
   4   3  17      344.80      360.75     11.00 o 
   5   3  17      275.32      234.25     16.73 o 
   6   3  17       26.49       18.86      5.92 o 
  -6   4  17       28.78       32.52     19.89 o 
  -5   4  17      126.70      121.00      9.77 o 
  -4   4  17      339.43      327.67      8.28 o 
  -3   4  17       83.18       94.29      3.68 o 
  -2   4  17      328.62      304.91      5.93 o 
  -1   4  17      179.08      199.96      4.19 o 
   0   4  17       16.84       15.42      1.92 o 
   1   4  17      179.75      202.87      4.96 o 
   2   4  17      327.47      309.58      7.57 o 
   3   4  17       82.70       96.07      5.23 o 
   4   4  17      340.43      315.69     13.41 o 
   5   4  17      127.86      135.67     14.10 o 
   6   4  17       28.21       24.65      5.91 o 
  -5   5  17      551.89      516.18     23.93 o 
  -4   5  17       37.29       46.34      5.19 o 
  -3   5  17       75.72       84.40      4.11 o 
  -2   5  17      133.02      160.05      4.38 o 
  -1   5  17      655.69      666.53      8.71 o 
   0   5  17       73.95       91.99      3.87 o 
   1   5  17      658.74      673.65     10.34 o 
   2   5  17      134.64      171.03      5.58 o 
   3   5  17       77.40       82.38      5.74 o 
   4   5  17       37.18       35.06      4.43 o 
   5   5  17      549.37      531.49     38.09 o 
   6   5  17        3.30        0.37      4.32 o 
  -5   6  17       34.42       15.33      6.64 o 
  -4   6  17       31.45       22.27      4.92 o 
  -3   6  17      193.26      184.59      6.60 o 
  -2   6  17      418.66      421.11      7.26 o 
  -1   6  17      144.76      147.04      5.08 o 
   0   6  17        1.31        3.73      2.03 o 
   1   6  17      146.01      167.79      7.03 o 
   2   6  17      414.93      420.99      9.90 o 
   3   6  17      197.52      195.95      7.98 o 
   4   6  17       31.70       33.28      4.50 o 
   5   6  17       34.65       37.19      4.39 o 
   6   6  17       39.02       55.60      6.51 o 
  -5   7  17        8.21        6.64      6.00 o 
  -4   7  17      115.48       89.80      7.51 o 
  -3   7  17      258.19      250.10      9.27 o 
  -2   7  17      155.66      170.19      5.84 o 
  -1   7  17      338.41      371.36      9.24 o 
   0   7  17      388.49      382.67      9.59 o 
   1   7  17      334.93      400.55     14.89 o 
   2   7  17      154.21      169.28      7.98 o 
   3   7  17      256.93      255.77      8.87 o 
   4   7  17      114.96      121.51      6.81 o 
   5   7  17        8.63       11.35      3.28 o 
  -4   8  17      124.06       96.65      8.75 o 
  -3   8  17       41.89       37.73      4.58 o 
  -2   8  17      261.48      244.08     10.33 o 
  -1   8  17       36.94       53.34      5.68 o 
   0   8  17      210.13      228.26     12.44 o 
   1   8  17       37.09       55.90      5.70 o 
   2   8  17      263.88      270.15     10.51 o 
   3   8  17       41.48       41.39      4.39 o 
   4   8  17      124.09      123.16      6.97 o 
   5   8  17       95.20      106.65      5.95 o 
  -4   9  17        6.14        2.10      5.76 o 
  -3   9  17       63.61       67.49      8.07 o 
  -2   9  17      315.27      309.46     12.22 o 
  -1   9  17       49.27       42.90      8.62 o 
   0   9  17      138.88      137.19     16.37 o 
   1   9  17       49.42       40.01      5.38 o 
   2   9  17      314.45      345.65     17.51 o 
   3   9  17       63.27       66.14      4.82 o 
   4   9  17        6.13        1.45      6.36 o 
  -3  10  17       96.53       91.30     16.33 o 
  -2  10  17       80.18      112.75     13.51 o 
  -1  10  17       57.50       45.00     11.99 o 
   0  10  17       16.16       19.28      5.33 o 
   1  10  17       58.25       50.58      5.67 o 
   2  10  17       80.40      117.30     10.79 o 
   3  10  17       97.95      108.00     21.51 o 
   4  10  17        3.58        8.23      2.87 o 
  -3  11  17       25.39        4.97     13.61 o 
  -2  11  17      186.89      182.57     56.61 o 
  -1  11  17      110.56      135.89     17.80 o 
   0  11  17      114.07      130.85     17.65 o 
   1  11  17      110.94      146.32     16.16 o 
   2  11  17      184.54      204.55     34.10 o 
   3  11  17       25.18       34.89     14.71 o 
  -2  12  17       55.82       35.70     28.90 o 
  -1  12  17       83.59       72.03     35.01 o 
   0  12  17       29.48       39.11     25.76 o 
   1  12  17       83.46       94.77     36.41 o 
   2  12  17       56.06       52.72     21.95 o 
   0   0  18      111.02      107.92      4.34 o 
   1   0  18      185.45      183.18      4.11 o 
   2   0  18        0.22        2.74      1.77 o 
   3   0  18      247.76      260.70      6.11 o 
   4   0  18      407.44      375.82      9.72 o 
   5   0  18      148.44      163.44      9.62 o 
   6   0  18        8.34       16.96      5.93 o 
  -5   1  18      223.28      222.74      9.48 o 
  -4   1  18       83.68       88.58      4.31 o 
  -3   1  18      108.58       89.89      3.63 o 
  -2   1  18      184.24      189.22      4.73 o 
  -1   1  18      310.51      302.20      5.17 o 
   0   1  18      118.47      105.54      3.03 o 
   1   1  18      308.39      301.54      5.62 o 
   2   1  18      185.10      188.07      5.46 o 
   3   1  18      106.99       87.51      4.42 o 
   4   1  18       83.08       75.98      5.59 o 
   5   1  18      221.96      216.57     10.30 o 
   6   1  18       43.00       43.71      7.08 o 
  -5   2  18       52.32       37.43      5.06 o 
  -4   2  18       38.37       27.91      3.27 o 
  -3   2  18       31.46       31.35      2.53 o 
  -2   2  18      771.86      775.67     10.36 o 
  -1   2  18      343.65      343.67      5.36 o 
   0   2  18       72.24       53.95      2.53 o 
   1   2  18      343.45      345.46      5.91 o 
   2   2  18      773.22      772.76     12.40 o 
   3   2  18       31.34       26.47      3.26 o 
   4   2  18       38.91       29.40      4.90 o 
   5   2  18       52.54       47.80      5.80 o 
   6   2  18       37.04       36.58      6.72 o 
  -5   3  18      204.09      168.64      9.84 o 
  -4   3  18      101.92       89.83      4.46 o 
  -3   3  18      296.26      282.89      6.07 o 
  -2   3  18      102.21       95.26      3.59 o 
  -1   3  18       35.26       33.81      2.25 o 
   0   3  18      158.65      167.69      4.49 o 
   1   3  18       34.43       35.71      2.38 o 
   2   3  18      103.13       95.87      4.41 o 
   3   3  18      296.97      289.76      8.72 o 
   4   3  18      102.32       99.76      7.34 o 
   5   3  18      205.32      176.32     13.12 o 
   6   3  18        5.92        8.48      4.96 o 
  -5   4  18      107.99      102.86     12.61 o 
  -4   4  18      286.44      254.38      9.96 o 
  -3   4  18       93.72       84.17      3.90 o 
  -2   4  18      115.82      110.86      3.76 o 
  -1   4  18      187.35      206.57      5.02 o 
   0   4  18        1.13        3.54      1.65 o 
   1   4  18      189.03      216.20      5.23 o 
   2   4  18      115.83      115.84      4.74 o 
   3   4  18       93.03       78.23      5.40 o 
   4   4  18      287.14      258.35     12.04 o 
   5   4  18      107.46      122.78     20.63 o 
   6   4  18       44.16       47.22      6.64 o 
  -5   5  18      106.56       95.06     10.77 o 
  -4   5  18      409.66      402.68     10.97 o 
  -3   5  18      169.73      156.63      6.20 o 
  -2   5  18       64.43       77.17      3.51 o 
  -1   5  18      150.89      159.83      4.63 o 
   0   5  18        0.67        1.98      1.80 o 
   1   5  18      149.59      152.63      4.73 o 
   2   5  18       65.36       77.88      4.70 o 
   3   5  18      167.22      165.19      7.43 o 
   4   5  18      408.88      401.46     12.45 o 
   5   5  18      106.44      115.47     12.17 o 
   6   5  18       71.24       70.06      7.17 o 
  -5   6  18       17.90       22.96      6.79 o 
  -4   6  18      101.48       90.63      6.27 o 
  -3   6  18      164.47      161.30      7.69 o 
  -2   6  18      522.46      523.91      9.00 o 
  -1   6  18      532.23      516.19      9.45 o 
   0   6  18      142.31      141.91      7.25 o 
   1   6  18      529.28      536.20     16.29 o 
   2   6  18      520.20      508.65     12.13 o 
   3   6  18      164.70      185.12      7.83 o 
   4   6  18      100.45      108.31      6.75 o 
   5   6  18       17.95       19.16      3.68 o 
  -5   7  18       17.07        9.75     10.61 o 
  -4   7  18        5.71        4.38      5.21 o 
  -3   7  18       28.82       21.55      4.22 o 
  -2   7  18      145.99      140.17      5.70 o 
  -1   7  18      440.04      468.31     10.69 o 
   0   7  18      227.00      235.87     13.45 o 
   1   7  18      442.43      479.33     16.45 o 
   2   7  18      147.38      149.74     10.61 o 
   3   7  18       28.44       33.51      4.18 o 
   4   7  18        5.66        0.73      4.27 o 
   5   7  18       17.03       21.44     11.31 o 
  -4   8  18        5.40        1.53      5.76 o 
  -3   8  18      144.51      126.53      8.00 o 
  -2   8  18       70.92       52.92      5.71 o 
  -1   8  18      148.94      160.76      8.14 o 
   0   8  18      184.53      182.19     10.74 o 
   1   8  18      148.17      178.53     12.22 o 
   2   8  18       71.65       65.14      5.91 o 
   3   8  18      144.97      151.23      6.81 o 
   4   8  18        5.28        8.14      5.67 o 
   5   8  18      164.21      176.62      7.29 o 
  -4   9  18       67.96       57.85     13.79 o 
  -3   9  18       61.40       52.59      7.72 o 
  -2   9  18        6.42        5.98      5.57 o 
  -1   9  18       40.88       34.76      5.56 o 
   0   9  18       18.53       23.68      5.37 o 
   1   9  18       41.41       42.20      5.39 o 
   2   9  18        6.07        6.00      3.76 o 
   3   9  18       61.74       67.28      7.26 o 
   4   9  18       67.92       62.12      4.87 o 
  -3  10  18        8.69        0.80     14.99 o 
  -2  10  18        9.98       -2.45      7.02 o 
  -1  10  18        4.47        3.26      8.97 o 
   0  10  18       44.60       47.29      6.21 o 
   1  10  18        4.14        4.91      3.89 o 
   2  10  18        9.76        2.98      4.30 o 
   3  10  18        8.59       15.19      4.97 o 
  -3  11  18       24.14       15.02     24.11 o 
  -2  11  18       69.06       70.39     35.83 o 
  -1  11  18       26.08       20.41      9.67 o 
   0  11  18      114.60       97.50     14.92 o 
   1  11  18       26.54       31.86      5.61 o 
   2  11  18       68.50       60.42     23.36 o 
   3  11  18       24.27       30.60      5.71 o 
  -1  12  18       58.98       81.33     33.43 o 
   0  12  18       26.53       20.08     19.32 o 
   1  12  18       58.62       74.43      6.99 o 
   1   0  19      474.21      418.82      6.56 o 
   2   0  19        2.41        0.50      1.87 o 
   3   0  19        0.08       -0.81      2.17 o 
   4   0  19      506.67      507.17     17.03 o 
   5   0  19       79.25       82.71      7.62 o 
   6   0  19      113.11      118.53      9.71 o 
  -5   1  19       28.23       30.06      5.63 o 
  -4   1  19      696.81      657.72     13.68 o 
  -3   1  19       15.88       14.51      2.30 o 
  -2   1  19      509.19      511.18      8.49 o 
  -1   1  19      387.35      390.84      6.21 o 
   0   1  19       52.44       57.46      2.60 o 
   1   1  19      387.32      395.81      6.58 o 
   2   1  19      508.16      508.54      9.07 o 
   3   1  19       15.65       19.57      3.14 o 
   4   1  19      695.40      671.39     18.18 o 
   5   1  19       28.13       32.00      7.92 o 
   6   1  19       60.75       76.85      7.88 o 
  -5   2  19      201.16      199.11      9.48 o 
  -4   2  19      352.43      370.58      9.32 o 
  -3   2  19       45.97       40.71      2.97 o 
  -2   2  19     2378.24     2413.73     26.33 o 
  -1   2  19      276.80      294.60      5.44 o 
   0   2  19      189.41      199.40      4.56 o 
   1   2  19      273.51      288.24      5.60 o 
   2   2  19     2373.58     2355.99     28.56 o 
   3   2  19       45.54       39.04      4.22 o 
   4   2  19      353.18      376.30     39.80 o 
   5   2  19      202.92      196.43     19.13 o 
   6   2  19       91.38       87.34      8.21 o 
  -5   3  19       17.03       13.16      5.03 o 
  -4   3  19      499.49      457.96     11.10 o 
  -3   3  19      354.94      351.95      7.19 o 
  -2   3  19      105.35       99.77      3.72 o 
  -1   3  19       46.99       47.21      2.78 o 
   0   3  19      732.77      708.46     10.20 o 
   1   3  19       47.02       50.39      2.92 o 
   2   3  19      106.91      101.68      4.37 o 
   3   3  19      356.85      371.57      9.45 o 
   4   3  19      500.80      479.59     21.08 o 
   5   3  19       16.66       21.06      6.02 o 
   6   3  19       22.05       22.33      5.34 o 
  -5   4  19      389.28      390.83     20.84 o 
  -4   4  19      205.76      191.72      8.22 o 
  -3   4  19       42.41       46.20      3.53 o 
  -2   4  19      591.65      584.67      8.73 o 
  -1   4  19      257.06      249.76      5.42 o 
   0   4  19      248.58      261.83      6.23 o 
   1   4  19      256.15      251.99      5.71 o 
   2   4  19      596.16      611.23     11.71 o 
   3   4  19       41.87       46.19      6.13 o 
   4   4  19      205.91      204.37     13.05 o 
   5   4  19      388.70      410.16     17.65 o 
   6   4  19       25.17       32.66      5.48 o 
  -5   5  19       45.64       42.76      8.18 o 
  -4   5  19      152.39      132.22      8.41 o 
  -3   5  19      289.69      280.79      7.89 o 
  -2   5  19      501.23      535.32      8.97 o 
  -1   5  19      363.03      331.15      8.38 o 
   0   5  19      182.46      206.53      6.04 o 
   1   5  19      364.53      332.45      8.05 o 
   2   5  19      497.63      525.21     12.67 o 
   3   5  19      288.03      281.59     14.30 o 
   4   5  19      150.61      158.89      9.84 o 
   5   5  19       46.42       54.77     20.06 o 
  -5   6  19      114.37      100.66     17.24 o 
  -4   6  19       45.58       44.23      5.92 o 
  -3   6  19      169.87      172.41      7.81 o 
  -2   6  19      131.67      116.75      5.35 o 
  -1   6  19      578.33      579.35     10.84 o 
   0   6  19        5.60        8.73      2.62 o 
   1   6  19      579.26      560.90     17.84 o 
   2   6  19      132.91      125.33      6.87 o 
   3   6  19      169.26      191.84     12.15 o 
   4   6  19       44.66       53.26      5.24 o 
   5   6  19      114.36      108.30      6.06 o 
  -4   7  19       56.34       46.00      8.33 o 
  -3   7  19       38.47       40.90      4.65 o 
  -2   7  19       27.56       27.15      3.77 o 
  -1   7  19      172.68      156.88      7.28 o 
   0   7  19        5.45        5.46      3.60 o 
   1   7  19      174.68      176.12      8.77 o 
   2   7  19       26.69       31.98      4.77 o 
   3   7  19       38.76       40.47      4.77 o 
   4   7  19       56.78       60.01      5.15 o 
   5   7  19       68.53       66.82      4.85 o 
  -4   8  19       41.83       65.17     15.38 o 
  -3   8  19      285.14      299.40     16.03 o 
  -2   8  19      134.28      120.58      8.27 o 
  -1   8  19      507.59      479.83     12.97 o 
   0   8  19       44.30       62.70      9.77 o 
   1   8  19      508.47      483.33     16.20 o 
   2   8  19      136.67      138.95      7.97 o 
   3   8  19      285.08      291.64      9.93 o 
   4   8  19       42.19       53.08     11.26 o 
  -3   9  19       26.26        9.42      8.81 o 
  -2   9  19       13.89       22.47      6.52 o 
  -1   9  19      183.16      206.60     15.69 o 
   0   9  19       69.14       70.95     14.19 o 
   1   9  19      183.42      205.46     21.73 o 
   2   9  19       13.62       24.89      4.46 o 
   3   9  19       26.42       29.62      9.37 o 
   4   9  19      233.77      286.63     21.89 o 
  -2  10  19       61.29       64.19     35.25 o 
  -1  10  19       27.39       36.73     11.26 o 
   0  10  19       14.94        6.73      4.58 o 
   1  10  19       27.26       34.35      7.55 o 
   2  10  19       61.20       68.63     13.39 o 
   3  10  19       27.47       39.02      8.05 o 
  -2  11  19       12.69       14.27     19.44 o 
  -1  11  19       15.35        4.79     13.94 o 
   0  11  19       67.88       70.34     29.93 o 
   1  11  19       15.39       28.06     10.05 o 
   2  11  19       12.17       29.24     10.00 o 
   0   0  20      104.85      100.98      4.69 o 
   1   0  20        2.39        4.01      1.61 o 
   2   0  20      118.92      116.37      4.65 o 
   3   0  20        3.33        5.55      2.51 o 
   4   0  20        5.45       -0.47      4.11 o 
   5   0  20       62.38       62.49     14.53 o 
   6   0  20        4.53        4.21      4.45 o 
  -5   1  20      112.46      109.72      7.40 o 
  -4   1  20        6.59        9.05      4.02 o 
  -3   1  20       80.00       80.16      4.69 o 
  -2   1  20     1148.04     1083.91     17.57 o 
  -1   1  20      346.15      340.16      5.93 o 
   0   1  20        9.31        6.17      1.66 o 
   1   1  20      346.02      339.88      6.38 o 
   2   1  20     1146.54     1091.46     16.03 o 
   3   1  20       80.85       70.59      4.89 o 
   4   1  20        6.60        4.40      4.32 o 
   5   1  20      113.30      127.09     14.72 o 
   6   1  20       37.83       38.62      5.87 o 
  -5   2  20        2.63        3.85      3.86 o 
  -4   2  20        5.43       11.64      3.33 o 
  -3   2  20        3.69        6.10      2.04 o 
  -2   2  20      207.87      220.12      5.55 o 
  -1   2  20      376.13      368.89      6.24 o 
   0   2  20      188.80      194.82      4.88 o 
   1   2  20      377.74      368.97      6.17 o 
   2   2  20      208.93      231.27      6.14 o 
   3   2  20        3.68        2.83      3.21 o 
   4   2  20        5.41        5.41      4.70 o 
   5   2  20        2.42        4.22      5.29 o 
   6   2  20       64.19       68.61      7.02 o 
  -5   3  20      163.83      167.13     10.90 o 
  -4   3  20      160.76      146.05      6.55 o 
  -3   3  20       26.63       31.83      3.20 o 
  -2   3  20      163.39      143.78      4.88 o 
  -1   3  20      651.00      615.08      9.11 o 
   0   3  20       75.63       77.69      3.27 o 
   1   3  20      650.21      615.91     10.16 o 
   2   3  20      163.54      141.53      5.76 o 
   3   3  20       26.87       32.70      4.56 o 
   4   3  20      162.28      152.15     15.06 o 
   5   3  20      164.62      192.12     12.16 o 
   6   3  20       26.92       24.77      4.97 o 
  -5   4  20       99.76       78.00      9.88 o 
  -4   4  20      437.87      410.18     12.42 o 
  -3   4  20      312.00      326.49     11.97 o 
  -2   4  20      328.16      310.28      7.26 o 
  -1   4  20      297.79      302.57      6.63 o 
   0   4  20      106.23      101.32      5.34 o 
   1   4  20      301.05      303.85      6.52 o 
   2   4  20      330.58      334.85      9.21 o 
   3   4  20      314.64      358.61     12.40 o 
   4   4  20      436.66      488.82     35.14 o 
   5   4  20       99.25       86.39     12.44 o 
  -5   5  20       33.08       34.29     14.04 o 
  -4   5  20       60.48       57.22      8.65 o 
  -3   5  20       42.97       42.35      4.06 o 
  -2   5  20      168.40      198.55      6.76 o 
  -1   5  20      207.25      223.45      6.89 o 
   0   5  20       87.68       90.78      4.60 o 
   1   5  20      210.18      234.50      7.22 o 
   2   5  20      167.94      205.87      7.92 o 
   3   5  20       43.14       49.56      4.93 o 
   4   5  20       60.96       58.51      5.97 o 
   5   5  20       33.14       38.27      6.13 o 
  -4   6  20      151.85      135.78     10.36 o 
  -3   6  20      267.20      247.69     10.23 o 
  -2   6  20      138.88      133.65      6.05 o 
  -1   6  20      265.41      257.77      8.36 o 
   0   6  20     1182.60     1146.86     19.19 o 
   1   6  20      265.77      277.74     11.58 o 
   2   6  20      140.59      123.62      8.25 o 
   3   6  20      266.31      298.17     11.36 o 
   4   6  20      152.56      146.57      7.68 o 
   5   6  20       14.31       14.54      5.12 o 
  -4   7  20       64.45       58.50      8.72 o 
  -3   7  20      100.22       77.05      7.40 o 
  -2   7  20      112.29      121.45      6.95 o 
  -1   7  20       16.77       10.57      3.97 o 
   0   7  20       74.52       84.01     11.82 o 
   1   7  20       17.20       10.82      3.83 o 
   2   7  20      111.96      136.09     17.45 o 
   3   7  20      100.76       91.10     10.10 o 
   4   7  20       65.08       78.24      8.02 o 
  -3   8  20       23.04       19.67      5.61 o 
  -2   8  20      121.95      102.98     10.07 o 
  -1   8  20       98.24       93.50      6.65 o 
   0   8  20        8.56       12.54      5.05 o 
   1   8  20       99.09       91.17     14.52 o 
   2   8  20      120.35      115.93     12.76 o 
   3   8  20       23.15       30.69      5.09 o 
   4   8  20       12.92       13.02      3.34 o 
  -3   9  20      138.53      159.09     21.76 o 
  -2   9  20        3.45       -5.45      5.45 o 
  -1   9  20      222.43      270.10     17.62 o 
   0   9  20       87.55      102.97      8.80 o 
   1   9  20      220.06      274.61     24.66 o 
   2   9  20        3.37       11.98      4.74 o 
   3   9  20      138.07      182.11     33.24 o 
  -3  10  20       13.25        8.70     22.66 o 
  -2  10  20       11.73       10.37     14.75 o 
  -1  10  20       21.27       35.22     11.06 o 
   0  10  20       64.56       64.25      8.74 o 
   1  10  20       22.05       34.88     12.28 o 
   2  10  20       12.09       23.86     11.13 o 
   3  10  20       13.34       13.11     11.16 o 
  -2  11  20       44.67       22.01     18.22 o 
  -1  11  20       33.44       13.99     14.76 o 
   0  11  20        0.93        5.42      4.38 o 
   1  11  20       33.38       39.49     19.47 o 
   2  11  20       44.55       94.95     29.86 o 
   1   0  21      417.01      393.55      7.39 o 
   2   0  21      676.23      637.28     10.94 o 
   3   0  21      276.08      281.23      9.30 o 
   4   0  21        0.27        0.80      4.01 o 
   5   0  21      102.22       96.92      8.43 o 
  -5   1  21      173.24      183.35     12.41 o 
  -4   1  21       11.39        9.60      4.48 o 
  -3   1  21      213.64      217.42     11.65 o 
  -2   1  21      454.07      456.71     13.53 o 
  -1   1  21      290.51      273.55      5.59 o 
   0   1  21      284.66      257.08      4.76 o 
   1   1  21      289.72      277.31      5.59 o 
   2   1  21      453.08      439.29      9.51 o 
   3   1  21      210.73      225.30     13.29 o 
   4   1  21       11.88       16.99      4.65 o 
   5   1  21      174.51      184.86     11.03 o 
  -5   2  21       15.69       11.63      4.05 o 
  -4   2  21      120.47      100.32      5.84 o 
  -3   2  21      113.98      113.47      5.68 o 
  -2   2  21      148.53      147.37      5.79 o 
  -1   2  21       30.22       29.48      2.57 o 
   0   2  21       22.84       18.49      2.33 o 
   1   2  21       29.67       28.15      2.57 o 
   2   2  21      151.18      163.60      7.35 o 
   3   2  21      114.44      128.48      8.50 o 
   4   2  21      119.88      112.93      8.58 o 
   5   2  21       15.88       13.09      5.77 o 
  -5   3  21       10.27        2.25      6.92 o 
  -4   3  21       37.57       36.31      4.17 o 
  -3   3  21       44.24       37.44      4.10 o 
  -2   3  21       80.43       77.07      4.08 o 
  -1   3  21       57.18       59.36      3.61 o 
   0   3  21       21.25       25.08      2.58 o 
   1   3  21       57.42       56.23      3.46 o 
   2   3  21       79.44       84.10      4.87 o 
   3   3  21       44.66       45.16      5.37 o 
   4   3  21       38.38       48.81      7.87 o 
   5   3  21       10.25       10.49      5.37 o 
  -4   4  21      157.71      155.45     11.76 o 
  -3   4  21       70.87       69.49      4.81 o 
  -2   4  21       90.12       84.88      4.80 o 
  -1   4  21      253.08      233.78      6.70 o 
   0   4  21      316.65      313.15      8.84 o 
   1   4  21      251.40      232.74      6.11 o 
   2   4  21       92.02      102.15     10.46 o 
   3   4  21       72.47       68.85      8.58 o 
   4   4  21      157.43      143.99     11.45 o 
   5   4  21       16.20       26.21     12.81 o 
  -4   5  21       48.85       59.41      7.36 o 
  -3   5  21      342.67      315.85     12.42 o 
  -2   5  21      343.33      319.98     12.07 o 
  -1   5  21       17.41       11.60      3.44 o 
   0   5  21        5.16        5.15      2.51 o 
   1   5  21       17.18       17.52      3.26 o 
   2   5  21      345.46      337.88     11.21 o 
   3   5  21      343.78      349.80     11.04 o 
   4   5  21       49.32       53.22      5.26 o 
   5   5  21       17.32       15.10      5.18 o 
  -4   6  21       10.19       14.44      6.56 o 
  -3   6  21        0.84        0.62      3.56 o 
  -2   6  21       17.89       19.22      3.44 o 
  -1   6  21      254.21      257.96     10.13 o 
   0   6  21       59.93       65.94      5.48 o 
   1   6  21      253.82      270.52     16.36 o 
   2   6  21       18.08       19.93      3.96 o 
   3   6  21        0.87       -3.08      3.08 o 
   4   6  21       10.83       14.29      4.13 o 
   5   6  21       25.44       18.30      4.80 o 
  -4   7  21        9.58        9.82     11.16 o 
  -3   7  21       20.35       14.18      4.86 o 
  -2   7  21       59.98       52.99      4.57 o 
  -1   7  21       73.04       72.51      6.32 o 
   0   7  21      169.27      195.51     10.20 o 
   1   7  21       72.32       79.25      9.17 o 
   2   7  21       59.10       49.71      8.00 o 
   3   7  21       20.13       22.71      4.15 o 
   4   7  21        9.42       14.00      3.42 o 
  -3   8  21      101.32      136.53     20.79 o 
  -2   8  21       22.40       24.38      7.34 o 
  -1   8  21      153.89      165.84     14.06 o 
   0   8  21       45.49       44.91     11.13 o 
   1   8  21      154.07      196.83     23.53 o 
   2   8  21       22.32       30.08      8.04 o 
   3   8  21       99.59      123.73     23.35 o 
   4   8  21       20.38       28.00      7.76 o 
  -3   9  21       37.32       32.92     27.27 o 
  -2   9  21      262.00      243.41     22.01 o 
  -1   9  21      167.10      148.25     10.08 o 
   0   9  21        0.02        0.79      4.56 o 
   1   9  21      165.78      199.80     17.15 o 
   2   9  21      263.31      272.59     14.85 o 
   3   9  21       37.37       48.01     28.93 o 
  -2  10  21      103.80       73.06     33.15 o 
  -1  10  21       96.35       99.91     36.27 o 
   0  10  21      169.50      186.74     41.03 o 
   1  10  21       95.68      127.39     10.20 o 
   2  10  21      103.31      123.17     47.59 o 
   0  11  21        0.55       -1.13      3.95 o 
   0   0  22      541.92      566.02     11.73 o 
   1   0  22        0.07       -0.86      1.68 o 
   2   0  22       84.18       82.23      4.60 o 
   3   0  22        3.13        0.44      3.54 o 
   4   0  22      255.76      263.21     18.40 o 
   5   0  22        0.71       -1.65      5.17 o 
  -5   1  22        1.92        0.09      5.21 o 
  -4   1  22      122.21      131.53      8.34 o 
  -3   1  22       39.29       35.54      4.02 o 
  -2   1  22      546.37      502.40     12.49 o 
  -1   1  22      139.56      150.76      8.28 o 
   0   1  22       71.34       70.17      3.29 o 
   1   1  22      141.92      149.60      5.25 o 
   2   1  22      548.56      525.64     11.12 o 
   3   1  22       39.77       36.02      5.89 o 
   4   1  22      120.81      117.66     12.48 o 
   5   1  22        1.81        1.20      5.54 o 
  -5   2  22       14.15       13.53      5.88 o 
  -4   2  22       76.48       84.93      7.04 o 
  -3   2  22      346.67      347.62     12.11 o 
  -2   2  22      153.02      136.64      5.96 o 
  -1   2  22      100.10      108.54      4.76 o 
   0   2  22       89.66       87.37      5.04 o 
   1   2  22       99.52       97.82      5.08 o 
   2   2  22      152.92      137.14     10.00 o 
   3   2  22      345.11      363.03     11.54 o 
   4   2  22       76.42       98.59     11.81 o 
   5   2  22       14.42       21.42      6.18 o 
  -4   3  22      245.80      240.89     13.16 o 
  -3   3  22       42.72       37.18      4.09 o 
  -2   3  22        9.79       12.86      3.09 o 
  -1   3  22       93.90       76.68      4.24 o 
   0   3  22      301.48      285.54      6.65 o 
   1   3  22       94.94       89.88      4.04 o 
   2   3  22       10.11       11.93      3.35 o 
   3   3  22       42.27       35.89      4.71 o 
   4   3  22      246.02      262.25     14.83 o 
   5   3  22      253.11      255.68     14.70 o 
  -4   4  22      285.40      281.26     11.93 o 
  -3   4  22      102.27       90.51      5.26 o 
  -2   4  22       14.03       14.24      3.43 o 
  -1   4  22      102.46      105.87      5.76 o 
   0   4  22      314.16      311.88      8.50 o 
   1   4  22      103.11       99.81      4.71 o 
   2   4  22       14.03       11.12      3.71 o 
   3   4  22      101.22       90.69      6.13 o 
   4   4  22      286.06      306.14     15.34 o 
   5   4  22      108.47      111.69      9.56 o 
  -4   5  22       32.15       23.43      6.12 o 
  -3   5  22       80.95       73.99      5.88 o 
  -2   5  22       29.41       33.76      4.17 o 
  -1   5  22      277.01      280.70      9.63 o 
   0   5  22        4.17        6.00      3.10 o 
   1   5  22      274.49      285.97      9.68 o 
   2   5  22       30.76       39.20      5.33 o 
   3   5  22       81.90       83.16      5.72 o 
   4   5  22       32.17       28.72      6.35 o 
   5   5  22       62.14       62.87      6.93 o 
  -4   6  22        2.20       -2.80     10.52 o 
  -3   6  22       52.23       61.39      5.97 o 
  -2   6  22      245.48      234.51      9.11 o 
  -1   6  22       35.01       26.35      4.48 o 
   0   6  22      615.33      576.67     14.51 o 
   1   6  22       35.05       31.65      6.15 o 
   2   6  22      247.01      265.11     18.08 o 
   3   6  22       52.81       66.34      6.33 o 
   4   6  22        2.19        9.78      3.25 o 
  -3   7  22      138.21      161.78     14.30 o 
  -2   7  22        8.26        5.76      4.28 o 
  -1   7  22      162.54      169.75     15.56 o 
   0   7  22       65.52       87.08     13.10 o 
   1   7  22      164.04      158.91     20.77 o 
   2   7  22        8.09        4.90      3.95 o 
   3   7  22      138.38      162.63     13.19 o 
   4   7  22       29.90       32.92      3.90 o 
  -3   8  22       38.72       32.09     26.96 o 
  -2   8  22       40.24       45.53      6.33 o 
  -1   8  22       34.87       49.60      6.72 o 
   0   8  22        5.63        6.31      6.44 o 
   1   8  22       34.96       51.36      9.70 o 
   2   8  22       39.70       45.01     10.13 o 
   3   8  22       38.24       42.60     32.23 o 
  -3   9  22        4.60       -8.19     15.85 o 
  -2   9  22       54.56       59.30     30.74 o 
  -1   9  22      320.62      369.09     38.93 o 
   0   9  22       30.90       28.19      6.47 o 
   1   9  22      321.79      383.09     18.48 o 
   2   9  22       54.08       65.23     37.38 o 
   3   9  22        4.63        7.97      4.16 o 
  -1  10  22       54.52       25.72     22.90 o 
   0  10  22       92.00       75.12      7.72 o 
   1  10  22       54.69       58.14      6.80 o 
   1   0  23      261.12      254.86      7.30 o 
   2   0  23      298.05      279.13     10.21 o 
   3   0  23       61.31       64.48      5.18 o 
   4   0  23      551.51      519.56     18.65 o 
   5   0  23       13.42       11.81      5.49 o 
  -5   1  23       92.79       83.35      8.41 o 
  -4   1  23      113.75      125.80      8.12 o 
  -3   1  23      288.16      279.01     13.55 o 
  -2   1  23      262.30      234.39      8.82 o 
  -1   1  23      373.16      382.95     11.75 o 
   0   1  23       74.18       76.33      4.25 o 
   1   1  23      372.19      369.84      9.96 o 
   2   1  23      264.27      244.32     10.84 o 
   3   1  23      287.36      294.86     13.26 o 
   4   1  23      114.04      122.55      9.00 o 
   5   1  23       92.39       81.97      8.50 o 
  -5   2  23       29.36       45.63      6.62 o 
  -4   2  23      201.37      190.39     18.48 o 
  -3   2  23      157.21      136.11      8.78 o 
  -2   2  23       27.68       23.74      3.72 o 
  -1   2  23       79.21       71.30      4.88 o 
   0   2  23      206.98      208.65      5.90 o 
   1   2  23       79.38       74.39      4.22 o 
   2   2  23       26.99       26.93      4.52 o 
   3   2  23      157.01      155.60      9.83 o 
   4   2  23      201.30      214.32     14.36 o 
   5   2  23       30.09       25.64      6.07 o 
  -4   3  23      173.44      172.09      9.64 o 
  -3   3  23      569.50      584.92     16.51 o 
  -2   3  23      167.12      150.43      8.18 o 
  -1   3  23      319.33      305.11     10.35 o 
   0   3  23       58.30       64.03      5.92 o 
   1   3  23      317.33      312.77     15.59 o 
   2   3  23      168.08      165.45      7.37 o 
   3   3  23      570.63      602.81     15.55 o 
   4   3  23      172.52      180.51     11.93 o 
   5   3  23        2.99        5.12      4.74 o 
  -4   4  23       28.70       35.23      6.20 o 
  -3   4  23      400.96      401.65     12.94 o 
  -2   4  23       14.95       11.12      3.26 o 
  -1   4  23       67.43       64.66      5.25 o 
   0   4  23      212.32      215.10      7.50 o 
   1   4  23       68.36       67.47      6.53 o 
   2   4  23       14.92       18.23      4.04 o 
   3   4  23      400.72      424.15     13.78 o 
   4   4  23       28.48       36.21      6.58 o 
  -3   5  23        0.38        2.20      3.60 o 
  -2   5  23      273.43      265.00      8.77 o 
  -1   5  23      213.26      201.45      9.17 o 
   0   5  23      101.88       96.26      7.38 o 
   1   5  23      211.29      228.77     20.41 o 
   2   5  23      277.30      289.86     16.76 o 
   3   5  23        0.39       -1.37      3.10 o 
   4   5  23       61.61       68.22      5.25 o 
  -3   6  23      174.70      179.75      9.70 o 
  -2   6  23      325.12      376.93     20.06 o 
  -1   6  23       94.90      104.88      8.11 o 
   0   6  23        1.82        3.90      3.93 o 
   1   6  23       94.83      106.90      7.39 o 
   2   6  23      328.52      370.57     12.99 o 
   3   6  23      175.35      199.75      9.25 o 
   4   6  23      156.12      165.21      7.43 o 
  -3   7  23       85.46       99.11     36.14 o 
  -2   7  23       20.61       15.46      5.14 o 
  -1   7  23      159.27      147.33     10.57 o 
   0   7  23       38.44       38.18      8.27 o 
   1   7  23      158.71      165.78     14.13 o 
   2   7  23       21.22       35.89     11.99 o 
   3   7  23       85.86      109.76     19.12 o 
  -3   8  23       51.81       28.59     23.78 o 
  -2   8  23       73.74       97.88     13.43 o 
  -1   8  23       40.16       36.85      6.10 o 
   0   8  23       14.50       11.63      5.06 o 
   1   8  23       39.74       48.93     23.28 o 
   2   8  23       72.79      101.74     53.68 o 
   3   8  23       51.43       48.64     30.56 o 
  -2   9  23       34.52       35.52     25.13 o 
  -1   9  23      113.97      105.73      9.09 o 
   1   9  23      114.16      119.74     10.01 o 
   2   9  23       34.15       50.26     24.98 o 
   0   0  24       11.05       10.48      4.38 o 
   1   0  24       63.86       54.65      4.48 o 
   2   0  24      461.61      442.96     12.36 o 
   3   0  24      105.26      118.34      7.02 o 
   4   0  24      110.67       92.08      6.56 o 
   5   0  24       13.41       14.22      4.91 o 
  -5   1  24       19.28       24.37      5.43 o 
  -4   1  24       60.93       58.71      5.82 o 
  -3   1  24      628.30      645.64     15.57 o 
  -2   1  24       50.40       46.80      4.71 o 
  -1   1  24      119.68      136.43     10.36 o 
   0   1  24      271.55      274.71     10.11 o 
   1   1  24      118.26      134.57      8.02 o 
   2   1  24       51.18       59.01      6.26 o 
   3   1  24      627.82      648.39     20.25 o 
   4   1  24       61.91       56.71      7.84 o 
   5   1  24       19.55       24.09      5.55 o 
  -4   2  24       48.51       40.40      5.53 o 
  -3   2  24        0.53        2.43      3.60 o 
  -2   2  24      166.22      153.11      9.03 o 
  -1   2  24      174.75      180.69      8.96 o 
   0   2  24       17.38       17.61      3.13 o 
   1   2  24      177.69      167.57      7.43 o 
   2   2  24      166.31      164.59      6.82 o 
   3   2  24        0.61       -2.05      4.34 o 
   4   2  24       49.02       34.48      6.73 o 
  -4   3  24       47.42       52.05      7.96 o 
  -3   3  24       90.20       89.41      6.58 o 
  -2   3  24       41.19       39.57      4.12 o 
  -1   3  24       44.62       39.06      4.57 o 
   0   3  24      150.09      138.78      6.28 o 
   1   3  24       45.45       45.13      4.91 o 
   2   3  24       40.29       42.47      5.45 o 
   3   3  24       90.53       97.34      8.28 o 
   4   3  24       46.76       44.32      8.88 o 
  -4   4  24       44.74       51.04      7.46 o 
  -3   4  24       25.47       24.82      5.27 o 
  -2   4  24       15.97       10.74      3.30 o 
  -1   4  24      106.54       99.05      6.77 o 
   0   4  24       28.84       29.67      4.93 o 
   1   4  24      107.50      112.89      9.02 o 
   2   4  24       15.85       12.73      3.80 o 
   3   4  24       25.22       29.04      4.68 o 
   4   4  24       43.67       42.24     10.55 o 
  -3   5  24        2.25        3.94      3.64 o 
  -2   5  24      166.65      150.44      7.96 o 
  -1   5  24       42.58       43.57      4.91 o 
   0   5  24      437.70      411.16     19.28 o 
   1   5  24       43.21       52.85      5.58 o 
   2   5  24      166.84      185.07     12.76 o 
   3   5  24        2.23        0.84      3.50 o 
   4   5  24      174.88      158.97     10.67 o 
  -3   6  24       35.98       23.88      6.05 o 
  -2   6  24       32.19       28.75      5.80 o 
  -1   6  24       60.59       45.98      6.78 o 
   0   6  24       41.31       47.14      6.71 o 
   1   6  24       61.34       55.26      6.73 o 
   2   6  24       31.77       31.45     11.35 o 
   3   6  24       36.14       32.69      6.19 o 
  -3   7  24       30.17       33.82     23.88 o 
  -2   7  24       62.77       59.76      8.00 o 
  -1   7  24       12.12       13.47      5.07 o 
   0   7  24       70.65       66.07      8.31 o 
   1   7  24       12.72        3.94      4.43 o 
   2   7  24       62.75       71.88     21.73 o 
   3   7  24       29.75       32.32     14.83 o 
  -2   8  24      148.85      154.93     10.59 o 
  -1   8  24       31.18       35.42      6.70 o 
   0   8  24        3.94        5.34      5.32 o 
   1   8  24       31.52       33.56     24.64 o 
   2   8  24      148.83      171.74     11.40 o 
  -1   9  24        8.65        9.18      4.50 o 
   1   9  24        8.99        6.77      4.64 o 
   1   0  25        1.56       -2.29      2.72 o 
   2   0  25      185.82      174.89     10.78 o 
   3   0  25       28.20       29.58      4.66 o 
   4   0  25       34.83       44.66      7.82 o 
  -4   1  25       10.40       15.19      6.01 o 
  -3   1  25        3.19        4.85      3.76 o 
  -2   1  25      126.14      126.55      6.88 o 
  -1   1  25       34.44       39.64      4.48 o 
   0   1  25       12.45        9.49      3.01 o 
   1   1  25       34.20       33.50      3.74 o 
   2   1  25      127.51      126.56      8.06 o 
   3   1  25        2.92       -0.21      5.08 o 
   4   1  25       10.82        8.06      6.10 o 
  -4   2  25       12.62       20.40      6.07 o 
  -3   2  25       66.99       73.60      7.72 o 
  -2   2  25      165.57      175.39      9.39 o 
  -1   2  25      141.55      143.23      7.98 o 
   0   2  25       87.16       68.69      4.52 o 
   1   2  25      140.60      135.42      8.74 o 
   2   2  25      163.50      191.68     13.27 o 
   3   2  25       68.62       89.52     35.30 o 
   4   2  25       12.61        7.60      5.59 o 
  -4   3  25      106.31      132.06     10.21 o 
  -3   3  25       49.25       56.12      5.77 o 
  -2   3  25       19.85       16.94      4.19 o 
  -1   3  25       95.89       92.53      5.86 o 
   0   3  25        4.11        2.30      3.22 o 
   1   3  25       95.78       92.63      8.92 o 
   2   3  25       19.27       17.76      4.04 o 
   3   3  25       48.82       56.41     17.25 o 
   4   3  25      105.83      108.69      9.97 o 
  -4   4  25       20.59       28.61      5.76 o 
  -3   4  25       27.76       15.82      8.09 o 
  -2   4  25       92.89       85.23      6.24 o 
  -1   4  25       81.21       69.22      8.83 o 
   0   4  25        0.50       -1.43      3.68 o 
   1   4  25       81.08       87.81     12.59 o 
   2   4  25       92.88       91.01     12.98 o 
   3   4  25       27.87       21.22      4.12 o 
   4   4  25       20.55       23.84      8.40 o 
  -3   5  25        2.67        1.07      4.86 o 
  -2   5  25       56.33       56.41      6.90 o 
  -1   5  25        5.08        7.44      4.86 o 
   0   5  25      138.65      132.02      8.96 o 
   1   5  25        4.96        0.36      4.20 o 
   2   5  25       56.77       58.76      9.44 o 
   3   5  25        2.71       -1.41      3.17 o 
  -3   6  25      192.70      192.91     12.15 o 
  -2   6  25       16.76       24.13      6.44 o 
  -1   6  25       78.18       92.16     11.92 o 
   0   6  25        2.68        3.89      5.88 o 
   1   6  25       77.34       86.23     14.50 o 
   2   6  25       16.20       48.83     13.59 o 
   3   6  25      193.95      183.16      9.72 o 
  -2   7  25       28.95       29.72      6.07 o 
  -1   7  25        4.86        2.69      5.25 o 
   0   7  25        2.04       -5.10      5.10 o 
   1   7  25        5.03        7.56      5.76 o 
   2   7  25       28.37       33.24     21.15 o 
  -1   8  25       89.30       81.73     27.01 o 
   0   8  25       53.51       55.04      7.54 o 
   1   8  25       88.32       89.50      8.65 o 
   0   0  26        0.01        2.84      4.66 o 
   1   0  26      129.90      111.67      9.75 o 
   2   0  26      698.85      731.83     19.37 o 
   3   0  26        7.68        7.75      4.15 o 
   4   0  26       68.08       85.56      8.58 o 
  -4   1  26       83.39       68.95     14.54 o 
  -3   1  26       26.20       35.22      4.80 o 
  -2   1  26       12.35       12.81      3.97 o 
  -1   1  26       32.39       34.55      4.66 o 
   0   1  26       59.43       60.11      5.13 o 
   1   1  26       32.44       35.55      4.05 o 
   2   1  26       12.67       13.09      3.94 o 
   3   1  26       26.21       36.44      5.29 o 
   4   1  26       84.76       82.94     25.93 o 
  -4   2  26      207.83      203.70     21.43 o 
  -3   2  26      342.88      357.84     14.40 o 
  -2   2  26      105.24      104.04      6.44 o 
  -1   2  26      179.80      196.26      9.92 o 
   0   2  26      193.71      180.67      8.95 o 
   1   2  26      182.02      203.93      8.82 o 
   2   2  26      107.04      103.97      5.77 o 
   3   2  26      344.58      361.81     22.80 o 
   4   2  26      207.34      196.85     12.29 o 
  -3   3  26       87.02       88.26      9.26 o 
  -2   3  26      154.10      152.77     11.50 o 
  -1   3  26      232.46      246.46     11.09 o 
   0   3  26       10.24        5.83      4.42 o 
   1   3  26      232.13      251.96      9.56 o 
   2   3  26      153.20      166.82      7.51 o 
   3   3  26       86.91      107.20     34.17 o 
  -3   4  26       37.86       35.99      6.71 o 
  -2   4  26       54.36       60.36      6.85 o 
  -1   4  26       28.81       32.24      5.60 o 
   0   4  26        8.22        7.11      6.47 o 
   1   4  26       29.07       39.32     11.69 o 
   2   4  26       54.18       55.20     14.32 o 
   3   4  26       37.66       53.79     10.80 o 
  -3   5  26       25.93       18.84      7.98 o 
  -2   5  26       39.98       51.92      7.51 o 
  -1   5  26       64.63       59.54      6.98 o 
   0   5  26        7.38        7.70      5.77 o 
   1   5  26       65.91       60.51     19.24 o 
   2   5  26       40.48       36.99      4.53 o 
   3   5  26       25.98       22.50      7.23 o 
  -2   6  26        7.69        4.26      4.98 o 
  -1   6  26       44.66       36.27      7.04 o 
   0   6  26        0.01       -5.27      5.27 o 
   1   6  26       44.18       51.39     27.72 o 
   2   6  26        7.70       10.00      5.12 o 
  -2   7  26       15.89       21.14     19.08 o 
  -1   7  26        7.12        2.29      4.82 o 
   0   7  26        2.39        8.22      5.52 o 
   1   7  26        6.79        0.53      4.85 o 
   2   7  26       16.48       63.97     24.17 o 
   1   0  27      512.56      527.22     33.81 o 
   2   0  27        3.81       -1.21      3.98 o 
   3   0  27      205.09      215.54     38.70 o 
  -3   1  27      506.93      575.40     74.19 o 
  -2   1  27      246.97      239.77     11.07 o 
  -1   1  27       18.43       16.89      5.12 o 
   0   1  27       15.10        2.02      4.39 o 
   1   1  27       18.47       20.47      4.48 o 
   2   1  27      246.17      275.49     28.71 o 
   3   1  27      507.96      583.03     25.87 o 
  -3   2  27      428.11      461.88     42.40 o 
  -2   2  27      105.69       99.78      7.63 o 
  -1   2  27      146.91      163.68     13.65 o 
   0   2  27        0.07        2.16      6.38 o 
   1   2  27      147.28      174.84     11.99 o 
   2   2  27      106.91      111.04      9.19 o 
   3   2  27      426.75      457.80     21.61 o 
  -3   3  27      166.70      169.09     11.17 o 
  -2   3  27       15.45       22.81      6.37 o 
  -1   3  27      144.91      142.52      8.96 o 
   0   3  27       10.81       13.94      5.93 o 
   1   3  27      143.23      150.03     15.63 o 
   2   3  27       15.35       21.59      5.24 o 
   3   3  27      167.25      159.17     11.08 o 
  -3   4  27       84.78       83.09      7.97 o 
  -2   4  27       36.81       42.64      7.08 o 
  -1   4  27       89.58       88.98      7.87 o 
   0   4  27       26.33       20.44      6.24 o 
   1   4  27       89.98       85.84     19.82 o 
   2   4  27       37.10       38.55      5.86 o 
   3   4  27       85.06       79.35     33.34 o 
  -2   5  27       31.75       28.21      5.86 o 
  -1   5  27       28.63       34.59      6.85 o 
   0   5  27       13.46       17.46      6.14 o 
   1   5  27       29.23       35.96     10.28 o 
   2   5  27       32.09       41.01     26.38 o 
  -1   6  27        4.94        5.90      4.97 o 
   0   6  27        1.45        3.11      5.20 o 
   1   6  27        4.72       -1.23      4.94 o 
   0   0  28      118.27      147.39     12.03 o 
   1   0  28      241.53      249.98     12.78 o 
   2   0  28        0.59        0.46      4.63 o 
   3   0  28      142.63      150.63     24.46 o 
  -3   1  28      110.68      122.64      9.66 o 
  -2   1  28       58.73       53.44      7.44 o 
  -1   1  28       34.99       30.01      6.51 o 
   0   1  28       10.09       14.52      4.60 o 
   1   1  28       34.50       36.27      4.69 o 
   2   1  28       59.46       53.25      8.25 o 
   3   1  28      110.34      120.74     14.35 o 
  -2   2  28       43.70       43.72      7.01 o 
  -1   2  28       31.29       32.25      6.73 o 
   0   2  28       31.68       36.85      6.82 o 
   1   2  28       31.81       29.78      4.36 o 
   2   2  28       44.51       47.94      6.23 o 
  -2   3  28       12.96       15.15      5.58 o 
  -1   3  28       21.95       24.80      6.35 o 
   0   3  28      107.14       97.54     15.71 o 
   1   3  28       21.91       27.61      4.18 o 
   2   3  28       13.16       12.13      3.80 o 
  -2   4  28       85.56       80.07      8.11 o 
  -1   4  28       34.24       34.87      7.78 o 
   0   4  28       90.29      108.05     10.34 o 
   1   4  28       35.36       38.60      7.03 o 
   2   4  28       85.38       83.58     17.62 o 
  -1   5  28       38.80       40.39      7.13 o 
   0   5  28        6.78       11.25      5.72 o 
   1   5  28       38.96       44.48      6.90 o 
   1   0  29       14.74        6.54      5.33 o 
   2   0  29       50.38       49.72      6.66 o 
  -2   1  29       38.90       26.41      5.69 o 
  -1   1  29       68.38       68.98      8.41 o 
   0   1  29      106.02      102.26      6.82 o 
   1   1  29       67.77       69.40      5.79 o 
   2   1  29       38.02       33.97      5.74 o 
  -2   2  29        4.92        1.77      4.97 o 
  -1   2  29        6.56       11.92      5.54 o 
   0   2  29        1.28        4.87      5.34 o 
   1   2  29        6.48        4.36      5.61 o 
   2   2  29        4.70        6.93      4.40 o 
  -1   3  29       29.04       37.99      6.82 o 
   0   3  29       44.05       52.93      7.60 o 
   1   3  29       29.21       31.46      6.29 o 
   0   4  29       22.23        7.30      5.41 o 
   0   0  30       37.14       36.26      6.25 o 
   0   1  30       21.97       19.46      5.48 o 
                                                 
